# Supplementary material for: Deficiency of Vgll2 Gene Alters the Gene Expression Profiling of Skeletal Muscle Subjected to Mechanical Overload
Source: Front Sports Act Living. 2019 Oct 9;1:41. doi: 10.3389/fspor.2019.00041 (PMC7739700; doi:10.3389/fspor.2019.00041)
Supplement: Table S1 — Plantaris RNA-Seq results. [file Table_1.xlsx]

## Sheet: KO_sham_vs_Wild_sham
RNA-seq results of the plantaris muscle, comparing Vgll2_KO_sham with Wild_sham
Gene Name	baseMean	log2FoldChange (Vgll2_KO_sham/Wild_sham)	lfcSE	stat	pvalue	padj
0610005C13Rik	5.81931	-0.0117069	0.0861278	-0.135924	0.891881	NA
0610007N19Rik	73.9103	0.152083	0.172837	0.879923	0.378901	0.993796
0610007P14Rik	46.5775	-0.0927655	0.163913	-0.565944	0.571432	NA
0610008F07Rik	0	NA	NA	NA	NA	NA
0610009B14Rik	0	NA	NA	NA	NA	NA
0610009B22Rik	302.849	-0.116974	0.15143	-0.772463	0.43984	0.999878
0610009D07Rik	197.77	-0.122671	0.164081	-0.747626	0.454686	0.999878
0610009L18Rik	430.537	-0.0216835	0.152376	-0.142302	0.886842	0.999878
0610009O20Rik	3120.38	-0.106207	0.105314	-1.00848	0.313223	0.973524
0610010B08Rik	0	NA	NA	NA	NA	NA
0610010F05Rik	202.718	-0.0608779	0.165393	-0.368081	0.712813	0.999878
0610010K14Rik	445.507	-0.0274574	0.140776	-0.195043	0.845359	0.999878
0610011F06Rik	486.755	0.0500996	0.136821	0.366169	0.714239	0.999878
0610012G03Rik	1728.93	-0.148924	0.107737	-1.38229	0.166882	0.858073
0610012H03Rik	0.251697	0.00791707	0.0242176	0.326913	0.743734	NA
0610030E20Rik	440.245	0.0894992	0.149308	0.599426	0.548889	0.999878
0610031J06Rik	509.364	0.0865248	0.136434	0.634186	0.525959	0.999878
0610031O16Rik	0	NA	NA	NA	NA	NA
0610037L13Rik	462.995	-0.0869043	0.14067	-0.617787	0.536716	0.999878
0610038B21Rik	14.4259	0.0341244	0.123348	0.276651	0.782048	NA
0610038L08Rik	0.409607	-0.012015	0.0242778	-0.494898	0.620672	NA
0610039K10Rik	0.783522	-0.00823027	0.0317435	-0.259274	0.795423	NA
0610040B10Rik	26.8753	0.23292	0.145781	1.59774	0.110101	NA
0610040F04Rik	11.0575	-0.0473449	0.112413	-0.421171	0.67363	NA
0610040J01Rik	192.449	-0.229428	0.166322	-1.37942	0.167764	0.859874
0610043K17Rik	6.86098	-0.03176	0.0827105	-0.383989	0.700986	NA
1100001G20Rik	1.11781	-0.00347554	0.037204	-0.0934183	0.925571	NA
1110001A16Rik	92.9775	-0.17033	0.174304	-0.977202	0.328469	0.981295
1110001J03Rik	536.625	-0.206918	0.146953	-1.40806	0.159114	0.846803
1110002L01Rik	59.0256	-0.0597258	0.170424	-0.350455	0.725997	0.999878
1110004E09Rik	507.769	-0.0524405	0.136331	-0.384656	0.700492	0.999878
1110004F10Rik	928.529	0.043709	0.119082	0.367051	0.713581	0.999878
1110006O24Rik	3.79439	-0.0339448	0.0708867	-0.47886	0.632038	NA
1110007C09Rik	1518.48	-0.0159213	0.109218	-0.145776	0.884098	0.999878
1110008F13Rik	615.634	0.0183316	0.133187	0.137637	0.890527	0.999878
1110008J03Rik	132.476	0.0272323	0.171657	0.158644	0.873949	0.999878
1110008L16Rik	214.999	0.0440621	0.161285	0.273193	0.784705	0.999878
1110008P14Rik	285.505	-0.0424605	0.155887	-0.27238	0.78533	0.999878
1110012L19Rik	286.299	-0.0702256	0.155691	-0.451058	0.651948	0.999878
1110015O18Rik	0	NA	NA	NA	NA	NA
1110017D15Rik	1.54163	-0.0349422	0.0463647	-0.753639	0.451066	NA
1110018G07Rik	755.421	-0.0624673	0.124123	-0.503271	0.614774	0.999878
1110019D14Rik	40.5988	0.098811	0.162539	0.607922	0.543239	NA
1110020A21Rik	61.7155	0.00939179	0.168725	0.0556633	0.95561	0.999878
1110025L11Rik	0	NA	NA	NA	NA	NA
1110028F11Rik	0	NA	NA	NA	NA	NA
1110028F18Rik	0	NA	NA	NA	NA	NA
1110032A03Rik	242.526	0.111828	0.157527	0.709902	0.477765	0.999878
1110032F04Rik	0.51761	0.000181173	0.0264986	0.00683705	0.994545	NA
1110034G24Rik	82.6663	-0.0138199	0.174323	-0.0792778	0.936812	0.999878
1110035M17Rik	26.8282	-0.0506095	0.13504	-0.374776	0.707827	NA
1110036E04Rik	0	NA	NA	NA	NA	NA
1110037F02Rik	249.448	0.0680808	0.156614	0.434705	0.663777	0.999878
1110038B12Rik	77.4368	0.0348397	0.17411	0.200102	0.841401	0.999878
1110038F14Rik	321.301	-0.0392966	0.155224	-0.25316	0.800145	0.999878
1110046J04Rik	46.7287	0.468605	0.165973	2.82338	0.004752	NA
1110051M20Rik	393.628	0.0889879	0.142766	0.623312	0.533079	0.999878
1110054M08Rik	255.33	0.3223	0.158919	2.02808	0.042552	0.462555
1110057K04Rik	230.801	0.0503494	0.159022	0.31662	0.751532	0.999878
1110058L19Rik	246.727	-0.119655	0.15926	-0.75132	0.45246	0.999878
1110059E24Rik	96.0303	-0.0429982	0.174245	-0.246769	0.805087	0.999878
1110059G10Rik	90.0686	0.00456072	0.174368	0.0261557	0.979133	0.999878
1110059M19Rik	1.47326	-0.0454154	0.0433858	-1.04678	0.295201	NA
1110065P20Rik	191.949	0.0317051	0.16533	0.191769	0.847923	0.999878
1190002F15Rik	0	NA	NA	NA	NA	NA
1190002N15Rik	96.6675	-0.113586	0.174353	-0.651472	0.514742	0.999878
1190003J15Rik	0	NA	NA	NA	NA	NA
1190003K10Rik	15.4119	0.175201	0.12622	1.38807	0.165117	NA
1190005I06Rik	8.22892	-0.0232699	0.0999157	-0.232895	0.815843	NA
1190007I07Rik	268.73	-0.0481654	0.155289	-0.310165	0.756435	0.999878
1200011I18Rik	178.509	-0.0666224	0.166564	-0.39998	0.689171	0.999878
1200014J11Rik	212.83	0.0944178	0.16249	0.581068	0.561195	0.999878
1300002E11Rik	66.9138	0.000472738	0.172355	0.00274281	0.997812	0.999878
1300002K09Rik	0.282001	0.00791707	0.0242176	0.326913	0.743734	NA
1300015D01Rik	4.07662	0.0927092	0.0699896	1.32461	0.185299	NA
1300017J02Rik	0.564002	0.015337	0.0252102	0.608364	0.542946	NA
1300018J18Rik	349.682	-0.225675	0.147364	-1.53142	0.125667	0.779354
1500002O10Rik	0	NA	NA	NA	NA	NA
1500004A13Rik	14.4429	0.0409277	0.117325	0.34884	0.727209	NA
1500009C09Rik	0	NA	NA	NA	NA	NA
1500009L16Rik	8.74415	-0.0519144	0.101163	-0.513178	0.607827	NA
1500011B03Rik	21.7325	0.0335099	0.14004	0.239288	0.810883	NA
1500011K16Rik	1190.9	0.102912	0.111718	0.921171	0.356961	0.986667
1500012F01Rik	149.919	-0.0510601	0.171417	-0.29787	0.765802	0.999878
1500012K07Rik	2.71301	0.0724375	0.0597609	1.21212	0.225466	NA
1500015A07Rik	54.1026	-0.125055	0.169835	-0.736336	0.461526	NA
1500015L24Rik	0	NA	NA	NA	NA	NA
1500015O10Rik	95.8033	-0.0348516	0.173128	-0.201305	0.84046	0.999878
1500016L03Rik	0	NA	NA	NA	NA	NA
1500017E21Rik	106.825	0.433952	0.174032	2.49351	0.0126486	0.224272
1500032L24Rik	2128.76	0.0841965	0.107232	0.785182	0.432347	0.997288
1600002D24Rik	0.282001	0.00791707	0.0242176	0.326913	0.743734	NA
1600002H07Rik	58.2537	-0.139277	0.170507	-0.816839	0.41402	0.996175
1600002K03Rik	204.179	-0.0722747	0.162753	-0.444075	0.656988	0.999878
1600010M07Rik	0.470716	-0.0140094	0.0255958	-0.547331	0.584151	NA
1600012H06Rik	217.295	0.0816737	0.161205	0.506645	0.612404	0.999878
1600014C10Rik	825.907	0.00208596	0.122637	0.0170092	0.986429	0.999878
1600014C23Rik	0.470716	-0.0140094	0.0255958	-0.547331	0.584151	NA
1600014K23Rik	0	NA	NA	NA	NA	NA
1600015I10Rik	0.282001	0.00791707	0.0242176	0.326913	0.743734	NA
1600016N20Rik	0	NA	NA	NA	NA	NA
1600019K03Rik	0	NA	NA	NA	NA	NA
1600020E01Rik	69.4265	0.0127893	0.172708	0.0740517	0.940969	0.999878
1600023N17Rik	0.265912	-0.006065	0.0242176	-0.250437	0.802249	NA
1600025M17Rik	0	NA	NA	NA	NA	NA
1600029D21Rik	1.52152	0.00513149	0.0452612	0.113375	0.909733	NA
1600029I14Rik	0	NA	NA	NA	NA	NA
1600029O15Rik	2.73312	0.0344387	0.0629168	0.547369	0.584125	NA
1700001C02Rik	0	NA	NA	NA	NA	NA
1700001C19Rik	0	NA	NA	NA	NA	NA
1700001D01Rik	0	NA	NA	NA	NA	NA
1700001F09Rik	0	NA	NA	NA	NA	NA
1700001G11Rik	1.6212	0.010763	0.043331	0.248391	0.803832	NA
1700001G17Rik	0.251697	0.00791707	0.0242176	0.326913	0.743734	NA
1700001J03Rik	8.53514	0.0754849	0.0952161	0.792774	0.427909	NA
1700001J11Rik	0	NA	NA	NA	NA	NA
1700001K19Rik	29.7459	-0.0107712	0.15363	-0.0701109	0.944105	NA
1700001K23Rik	0	NA	NA	NA	NA	NA
1700001L05Rik	16.2075	-0.0145606	0.122782	-0.118589	0.905601	NA
1700001L19Rik	2.10613	-0.0189701	0.0528606	-0.35887	0.719692	NA
1700001O22Rik	216.189	0.645039	0.160934	4.0081	6.12087e-05	0.00391101
1700001P01Rik	0.503395	0.0140226	0.0243329	0.57628	0.564426	NA
1700003C15Rik	0	NA	NA	NA	NA	NA
1700003D09Rik	0.265912	-0.006065	0.0242176	-0.250437	0.802249	NA
1700003E16Rik	7.53242	-0.00299622	0.0970511	-0.0308726	0.975371	NA
1700003F12Rik	1.28692	0.00699113	0.0391899	0.178391	0.858416	NA
1700003F17Rik	17.0378	0.0586628	0.131114	0.447418	0.654574	NA
1700003G13Rik	0	NA	NA	NA	NA	NA
1700003G18Rik	0	NA	NA	NA	NA	NA
1700003H04Rik	0	NA	NA	NA	NA	NA
1700003L19Rik	0	NA	NA	NA	NA	NA
1700003M02Rik	0	NA	NA	NA	NA	NA
1700003M07Rik	0.204803	-0.006065	0.0242176	-0.250437	0.802249	NA
1700003P14Rik	0	NA	NA	NA	NA	NA
1700006A11Rik	0	NA	NA	NA	NA	NA
1700006E09Rik	0	NA	NA	NA	NA	NA
1700006F04Rik	0	NA	NA	NA	NA	NA
1700006H21Rik	0	NA	NA	NA	NA	NA
1700007B14Rik	1.16232	-0.0211094	0.0410318	-0.514465	0.606927	NA
1700007F19Rik	0	NA	NA	NA	NA	NA
1700007G11Rik	0	NA	NA	NA	NA	NA
1700007J10Rik	0.531825	-0.0139087	0.0245877	-0.56568	0.571612	NA
1700007K09Rik	0.783522	-0.00823027	0.0317435	-0.259274	0.795423	NA
1700007K13Rik	1.78981	0.0320195	0.0523384	0.61178	0.540684	NA
1700007L15Rik	24.3489	0.0412771	0.142567	0.289528	0.772178	NA
1700007P06Rik	0	NA	NA	NA	NA	NA
1700008A04Rik	0	NA	NA	NA	NA	NA
1700008F21Rik	0	NA	NA	NA	NA	NA
1700008I05Rik	0	NA	NA	NA	NA	NA
1700008J07Rik	125.594	0.157033	0.17242	0.910758	0.362423	0.987662
1700008K24Rik	0	NA	NA	NA	NA	NA
1700008O03Rik	2.05924	-0.0344871	0.0528184	-0.652938	0.513796	NA
1700008P02Rik	0	NA	NA	NA	NA	NA
1700009C05Rik	0	NA	NA	NA	NA	NA
1700009J07Rik	0.661304	-0.00511364	0.0296358	-0.17255	0.863005	NA
1700009N14Rik	0	NA	NA	NA	NA	NA
1700009P17Rik	28.3813	0.187359	0.149285	1.25504	0.209463	NA
1700010B08Rik	0	NA	NA	NA	NA	NA
1700010D01Rik	0	NA	NA	NA	NA	NA
1700010I02Rik	0	NA	NA	NA	NA	NA
1700010I14Rik	2.96448	-0.0466757	0.0649879	-0.718221	0.472621	NA
1700010J16Rik	0	NA	NA	NA	NA	NA
1700010K23Rik	0	NA	NA	NA	NA	NA
1700011A15Rik	0	NA	NA	NA	NA	NA
1700011B04Rik	0	NA	NA	NA	NA	NA
1700011E24Rik	0.251697	0.00791707	0.0242176	0.326913	0.743734	NA
1700011H14Rik	0.736628	-0.0232317	0.0312523	-0.74336	0.457264	NA
1700011I03Rik	6.22754	-0.0637596	0.0895007	-0.712392	0.476222	NA
1700011J10Rik	18.0321	0.0223352	0.133077	0.167836	0.866712	NA
1700011L22Rik	0	NA	NA	NA	NA	NA
1700011M02Rik	0	NA	NA	NA	NA	NA
1700012A03Rik	0	NA	NA	NA	NA	NA
1700012B07Rik	0	NA	NA	NA	NA	NA
1700012B09Rik	0	NA	NA	NA	NA	NA
1700012B15Rik	92.4145	-0.0605473	0.174324	-0.347326	0.728346	0.999878
1700012D01Rik	9.44934	0.00504827	0.106856	0.0472436	0.962319	NA
1700012D14Rik	4.91219	-0.0392621	0.0816581	-0.480811	0.630651	NA
1700012I11Rik	0	NA	NA	NA	NA	NA
1700012L04Rik	0.51761	0.000181173	0.0264986	0.00683705	0.994545	NA
1700012P22Rik	0	NA	NA	NA	NA	NA
1700013D24Rik	0	NA	NA	NA	NA	NA
1700013F07Rik	0	NA	NA	NA	NA	NA
1700013G23Rik	9.34207	0.109695	0.106054	1.03433	0.300981	NA
1700013G24Rik	0.265912	-0.006065	0.0242176	-0.250437	0.802249	NA
1700013H16Rik	0.813826	-0.00747492	0.0322313	-0.231915	0.816604	NA
1700015E13Rik	0	NA	NA	NA	NA	NA
1700015F17Rik	0.503395	0.0140226	0.0243329	0.57628	0.564426	NA
1700015G11Rik	0	NA	NA	NA	NA	NA
1700016C15Rik	4.28595	0.0324125	0.0761985	0.42537	0.670567	NA
1700016D06Rik	0	NA	NA	NA	NA	NA
1700016G22Rik	0.282001	0.00791707	0.0242176	0.326913	0.743734	NA
1700016H13Rik	0	NA	NA	NA	NA	NA
1700016K19Rik	0	NA	NA	NA	NA	NA
1700016L04Rik	1.55283	-0.000516399	0.0422364	-0.0122264	0.990245	NA
1700016L21Rik	0	NA	NA	NA	NA	NA
1700016P04Rik	0	NA	NA	NA	NA	NA
1700017B05Rik	133.835	-0.0377342	0.172498	-0.218751	0.826844	0.999878
1700017D01Rik	0	NA	NA	NA	NA	NA
1700017G19Rik	0	NA	NA	NA	NA	NA
1700017J07Rik	0	NA	NA	NA	NA	NA
1700017N19Rik	0	NA	NA	NA	NA	NA
1700018A04Rik	0	NA	NA	NA	NA	NA
1700018B08Rik	0.409607	-0.012015	0.0242778	-0.494898	0.620672	NA
1700018B24Rik	0	NA	NA	NA	NA	NA
1700018C11Rik	2.11984	-0.0326229	0.0531724	-0.613531	0.539526	NA
1700018F24Rik	0	NA	NA	NA	NA	NA
1700018G05Rik	0	NA	NA	NA	NA	NA
1700018L02Rik	17.4672	-0.0288395	0.131448	-0.219399	0.826339	NA
1700019A02Rik	0.409607	-0.012015	0.0242778	-0.494898	0.620672	NA
1700019B03Rik	0.251697	0.00791707	0.0242176	0.326913	0.743734	NA
1700019B21Rik	0	NA	NA	NA	NA	NA
1700019D03Rik	3.89594	0.00877954	0.0730849	0.120128	0.904382	NA
1700019E08Rik	0	NA	NA	NA	NA	NA
1700019G17Rik	10.3819	-0.0268155	0.109857	-0.244093	0.807159	NA
1700019G24Rik	0	NA	NA	NA	NA	NA
1700019L03Rik	12.0332	0.0927987	0.110457	0.840131	0.400835	NA
1700019M22Rik	0	NA	NA	NA	NA	NA
1700019N19Rik	0	NA	NA	NA	NA	NA
1700019O17Rik	0	NA	NA	NA	NA	NA
1700020A23Rik	0.251697	0.00791707	0.0242176	0.326913	0.743734	NA
1700020D05Rik	1.22581	0.00985969	0.0413128	0.238659	0.81137	NA
1700020G17Rik	0	NA	NA	NA	NA	NA
1700020I14Rik	346.994	-0.0211851	0.149343	-0.141855	0.887195	0.999878
1700020L24Rik	47.6493	-0.085261	0.167033	-0.510445	0.60974	NA
1700020M21Rik	0	NA	NA	NA	NA	NA
1700020N01Rik	0	NA	NA	NA	NA	NA
1700020N15Rik	0	NA	NA	NA	NA	NA
1700020N18Rik	0.251697	0.00791707	0.0242176	0.326913	0.743734	NA
1700021F05Rik	842.947	-0.0901142	0.122172	-0.737604	0.460755	0.999878
1700021F07Rik	0	NA	NA	NA	NA	NA
1700021K19Rik	981.064	0.026103	0.119593	0.218266	0.827222	0.999878
1700021N21Rik	0	NA	NA	NA	NA	NA
1700022A21Rik	0	NA	NA	NA	NA	NA
1700022A22Rik	0	NA	NA	NA	NA	NA
1700022E09Rik	0	NA	NA	NA	NA	NA
1700022H16Rik	0	NA	NA	NA	NA	NA
1700022I11Rik	1.30063	-0.00577714	0.0424594	-0.136063	0.891772	NA
1700022P22Rik	4.89396	0.0369501	0.0799062	0.462418	0.643782	NA
1700023A16Rik	0	NA	NA	NA	NA	NA
1700023C21Rik	0	NA	NA	NA	NA	NA
1700023E05Rik	0	NA	NA	NA	NA	NA
1700023F02Rik	0	NA	NA	NA	NA	NA
1700023F06Rik	0.503395	0.0140226	0.0243329	0.57628	0.564426	NA
1700023L04Rik	1.27571	-0.0227391	0.039473	-0.576067	0.56457	NA
1700024B18Rik	0	NA	NA	NA	NA	NA
1700024F13Rik	0	NA	NA	NA	NA	NA
1700024G13Rik	0	NA	NA	NA	NA	NA
1700024P03Rik	0	NA	NA	NA	NA	NA
1700024P04Rik	0	NA	NA	NA	NA	NA
1700024P16Rik	1.03522	-0.000336643	0.0357762	-0.00940968	0.992492	NA
1700025B11Rik	0	NA	NA	NA	NA	NA
1700025C18Rik	0	NA	NA	NA	NA	NA
1700025E21Rik	1.77911	-0.00759424	0.0449294	-0.169026	0.865776	NA
1700025F22Rik	0	NA	NA	NA	NA	NA
1700025F24Rik	0	NA	NA	NA	NA	NA
1700025G04Rik	2566.19	0.133219	0.103444	1.28783	0.197804	0.904373
1700025K24Rik	0	NA	NA	NA	NA	NA
1700025M24Rik	0	NA	NA	NA	NA	NA
1700025N23Rik	1.39981	0.00523732	0.0440455	0.118907	0.905349	NA
1700026D08Rik	0	NA	NA	NA	NA	NA
1700026D11Rik	0	NA	NA	NA	NA	NA
1700026F02Rik	0	NA	NA	NA	NA	NA
1700026L06Rik	1.6212	0.010763	0.043331	0.248391	0.803832	NA
1700027A15Rik	0	NA	NA	NA	NA	NA
1700027F09Rik	0	NA	NA	NA	NA	NA
1700027H10Rik	0	NA	NA	NA	NA	NA
1700027I24Rik	0	NA	NA	NA	NA	NA
1700027J07Rik	6.63501	0.0144615	0.0907832	0.159297	0.873435	NA
1700028B04Rik	0	NA	NA	NA	NA	NA
1700028D13Rik	0	NA	NA	NA	NA	NA
1700028E10Rik	3.87634	0.0447872	0.0710241	0.630591	0.528308	NA
1700028I16Rik	0.409607	-0.012015	0.0242778	-0.494898	0.620672	NA
1700028J19Rik	4.68134	0.0350843	0.0790798	0.443657	0.657291	NA
1700028K03Rik	7.38341	-0.0525847	0.0951028	-0.552925	0.580315	NA
1700028M03Rik	0	NA	NA	NA	NA	NA
1700028P14Rik	0	NA	NA	NA	NA	NA
1700028P15Rik	0	NA	NA	NA	NA	NA
1700029B22Rik	0	NA	NA	NA	NA	NA
1700029F12Rik	0	NA	NA	NA	NA	NA
1700029H14Rik	0	NA	NA	NA	NA	NA
1700029I15Rik	5.04291	0.0922273	0.0810714	1.13761	0.255285	NA
1700029J03Rik	0	NA	NA	NA	NA	NA
1700029J07Rik	29.0476	0.296965	0.149218	1.99014	0.046575	NA
1700029M20Rik	0	NA	NA	NA	NA	NA
1700029N11Rik	0	NA	NA	NA	NA	NA
1700029P11Rik	0.251697	0.00791707	0.0242176	0.326913	0.743734	NA
1700030A11Rik	0	NA	NA	NA	NA	NA
1700030C10Rik	3.44295	-0.0426514	0.0647158	-0.659057	0.509859	NA
1700030F04Rik	0	NA	NA	NA	NA	NA
1700030F18Rik	0.846003	0.0225621	0.0304628	0.740644	0.458909	NA
1700030J22Rik	4.95557	0.0315859	0.0796975	0.396322	0.691867	NA
1700030K09Rik	116.33	0.102059	0.1732	0.589256	0.555689	0.999878
1700030L20Rik	0	NA	NA	NA	NA	NA
1700030M09Rik	0	NA	NA	NA	NA	NA
1700030N03Rik	0	NA	NA	NA	NA	NA
1700030O20Rik	0	NA	NA	NA	NA	NA
1700031A10Rik	0.846003	0.0225621	0.0304628	0.740644	0.458909	NA
1700031F05Rik	0	NA	NA	NA	NA	NA
1700031M16Rik	0	NA	NA	NA	NA	NA
1700031P21Rik	0	NA	NA	NA	NA	NA
1700034E13Rik	0	NA	NA	NA	NA	NA
1700034F02Rik	0	NA	NA	NA	NA	NA
1700034G24Rik	0	NA	NA	NA	NA	NA
1700034H15Rik	1.69652	-0.00570282	0.0479966	-0.118817	0.90542	NA
1700034I23Rik	0.990199	0.0205654	0.0382503	0.537653	0.590817	NA
1700034J05Rik	0	NA	NA	NA	NA	NA
1700034K08Rik	0	NA	NA	NA	NA	NA
1700034O15Rik	0	NA	NA	NA	NA	NA
1700034P13Rik	0.265912	-0.006065	0.0242176	-0.250437	0.802249	NA
1700036G14Rik	0	NA	NA	NA	NA	NA
1700037C18Rik	36.4976	0.240657	0.157012	1.53273	0.125343	NA
1700037H04Rik	118.083	0.191872	0.174362	1.10042	0.271148	0.953478
1700039E15Rik	0	NA	NA	NA	NA	NA
1700039E22Rik	0	NA	NA	NA	NA	NA
1700040L02Rik	1.13202	-0.0219523	0.0406466	-0.540078	0.589143	NA
1700040N02Rik	0.531825	-0.0139087	0.0245877	-0.56568	0.571612	NA
1700041C23Rik	0	NA	NA	NA	NA	NA
1700041M19Rik	0	NA	NA	NA	NA	NA
1700042B14Rik	0	NA	NA	NA	NA	NA
1700042G07Rik	0	NA	NA	NA	NA	NA
1700042G15Rik	0	NA	NA	NA	NA	NA
1700042O10Rik	0	NA	NA	NA	NA	NA
1700044C05Rik	0	NA	NA	NA	NA	NA
1700044K03Rik	0	NA	NA	NA	NA	NA
1700045H11Rik	0	NA	NA	NA	NA	NA
1700045I19Rik	0	NA	NA	NA	NA	NA
1700046C09Rik	0	NA	NA	NA	NA	NA
1700047E10Rik	0	NA	NA	NA	NA	NA
1700047G03Rik	0	NA	NA	NA	NA	NA
1700047I17Rik2	0	NA	NA	NA	NA	NA
1700047L14Rik	0	NA	NA	NA	NA	NA
1700047M11Rik	2.82741	0.0528982	0.0580168	0.911773	0.361888	NA
1700048M11Rik	5.56948	0.014222	0.0844319	0.168444	0.866234	NA
1700048O20Rik	3.30996	-0.00474805	0.0675598	-0.0702793	0.943971	NA
1700049E15Rik	0	NA	NA	NA	NA	NA
1700049E22Rik	0	NA	NA	NA	NA	NA
1700049G17Rik	34.395	0.023543	0.157087	0.149873	0.880865	NA
1700049L16Rik	0	NA	NA	NA	NA	NA
1700051A21Rik	0	NA	NA	NA	NA	NA
1700052I22Rik	0	NA	NA	NA	NA	NA
1700052K11Rik	131.106	0.100092	0.171958	0.582071	0.560519	0.999878
1700052N19Rik	393.7	0.0567029	0.146608	0.386765	0.69893	0.999878
1700054A03Rik	0	NA	NA	NA	NA	NA
1700054K19Rik	0	NA	NA	NA	NA	NA
1700054M17Rik	0	NA	NA	NA	NA	NA
1700054O13Rik	0	NA	NA	NA	NA	NA
1700055C04Rik	0	NA	NA	NA	NA	NA
1700055N04Rik	0	NA	NA	NA	NA	NA
1700056E22Rik	34.9027	0.237552	0.158663	1.49722	0.134337	NA
1700057G04Rik	0	NA	NA	NA	NA	NA
1700057H15Rik	0	NA	NA	NA	NA	NA
1700058G18Rik	0	NA	NA	NA	NA	NA
1700060C16Rik	0	NA	NA	NA	NA	NA
1700060C20Rik	0	NA	NA	NA	NA	NA
1700061F12Rik	0	NA	NA	NA	NA	NA
1700061G19Rik	3.02746	-0.0114222	0.0659734	-0.173133	0.862547	NA
1700061I17Rik	0	NA	NA	NA	NA	NA
1700063A18Rik	0	NA	NA	NA	NA	NA
1700063D05Rik	0.51761	0.000181173	0.0264986	0.00683705	0.994545	NA
1700063O14Rik	0	NA	NA	NA	NA	NA
1700064J06Rik	0	NA	NA	NA	NA	NA
1700064M15Rik	0.204803	-0.006065	0.0242176	-0.250437	0.802249	NA
1700065D16Rik	0	NA	NA	NA	NA	NA
1700065I16Rik	0	NA	NA	NA	NA	NA
1700065I17Rik	0	NA	NA	NA	NA	NA
1700065J11Rik	0	NA	NA	NA	NA	NA
1700065J18Rik	0	NA	NA	NA	NA	NA
1700065O20Rik	0	NA	NA	NA	NA	NA
1700066B17Rik	0.251697	0.00791707	0.0242176	0.326913	0.743734	NA
1700066B19Rik	7.82004	0.108648	0.0982293	1.10606	0.2687	NA
1700066J24Rik	273.608	-0.0765743	0.159427	-0.480309	0.631008	0.999878
1700066M21Rik	48.5144	0.0243471	0.166767	0.145995	0.883925	NA
1700066N21Rik	0	NA	NA	NA	NA	NA
1700066O22Rik	0	NA	NA	NA	NA	NA
1700067G17Rik	0	NA	NA	NA	NA	NA
1700067K01Rik	29.2094	-0.0455518	0.151831	-0.300017	0.764164	NA
1700067P10Rik	0	NA	NA	NA	NA	NA
1700069L16Rik	0	NA	NA	NA	NA	NA
1700069P05Rik	0	NA	NA	NA	NA	NA
1700071K01Rik	0	NA	NA	NA	NA	NA
1700071M16Rik	3.98873	0.0459268	0.0728452	0.630471	0.528386	NA
1700072B07Rik	0	NA	NA	NA	NA	NA
1700072O05Rik	0	NA	NA	NA	NA	NA
1700073E17Rik	0.265912	-0.006065	0.0242176	-0.250437	0.802249	NA
1700074H08Rik	0	NA	NA	NA	NA	NA
1700074P13Rik	0	NA	NA	NA	NA	NA
1700080E11Rik	0	NA	NA	NA	NA	NA
1700080N15Rik	0	NA	NA	NA	NA	NA
1700080O16Rik	0	NA	NA	NA	NA	NA
1700081H04Rik	0	NA	NA	NA	NA	NA
1700081H22Rik	0	NA	NA	NA	NA	NA
1700084C01Rik	3.38666	0.0151932	0.067986	0.223476	0.823165	NA
1700084E18Rik	5.42766	0.0545802	0.0837576	0.651645	0.51463	NA
1700084F23Rik	0	NA	NA	NA	NA	NA
1700084J12Rik	0.204803	-0.006065	0.0242176	-0.250437	0.802249	NA
1700085B03Rik	0	NA	NA	NA	NA	NA
1700085C21Rik	0	NA	NA	NA	NA	NA
1700086L19Rik	0	NA	NA	NA	NA	NA
1700086O06Rik	14.1419	0.0657992	0.122033	0.539191	0.589755	NA
1700088E04Rik	1.0205	0.0214026	0.0386867	0.553228	0.580107	NA
1700091E21Rik	0	NA	NA	NA	NA	NA
1700091H14Rik	0	NA	NA	NA	NA	NA
1700092C02Rik	0	NA	NA	NA	NA	NA
1700092C10Rik	0	NA	NA	NA	NA	NA
1700092E19Rik	0	NA	NA	NA	NA	NA
1700092K14Rik	0	NA	NA	NA	NA	NA
1700092M07Rik	0.661304	-0.00511364	0.0296358	-0.17255	0.863005	NA
1700093K21Rik	3.11242	0.0175194	0.0653592	0.268048	0.788662	NA
1700094D03Rik	57.057	-0.0485615	0.170389	-0.285003	0.775642	0.999878
1700094J05Rik	0.813826	-0.00747492	0.0322313	-0.231915	0.816604	NA
1700094M24Rik	0	NA	NA	NA	NA	NA
1700095A21Rik	0	NA	NA	NA	NA	NA
1700095B10Rik	0	NA	NA	NA	NA	NA
1700095B22Rik	0	NA	NA	NA	NA	NA
1700096J18Rik	0.531825	-0.0139087	0.0245877	-0.56568	0.571612	NA
1700096K18Rik	98.3739	-0.17854	0.174361	-1.02397	0.30585	0.971947
1700097N02Rik	0	NA	NA	NA	NA	NA
1700100L14Rik	0	NA	NA	NA	NA	NA
1700101E01Rik	0.265912	-0.006065	0.0242176	-0.250437	0.802249	NA
1700101I11Rik	6.49807	0.0347965	0.0872012	0.399037	0.689866	NA
1700101O22Rik	0	NA	NA	NA	NA	NA
1700102H20Rik	3.98096	0.0315793	0.069784	0.452528	0.650888	NA
1700102P08Rik	5.30595	0.0563985	0.0843027	0.669	0.503495	NA
1700104A03Rik	0	NA	NA	NA	NA	NA
1700105P06Rik	0	NA	NA	NA	NA	NA
1700106J16Rik	0	NA	NA	NA	NA	NA
1700108F19Rik	0	NA	NA	NA	NA	NA
1700108J01Rik	0	NA	NA	NA	NA	NA
1700109F18Rik	0.738502	0.0117374	0.0334708	0.350675	0.725833	NA
1700109G14Rik	0	NA	NA	NA	NA	NA
1700109G15Rik	0	NA	NA	NA	NA	NA
1700109H08Rik	15.3818	0.100452	0.125615	0.799684	0.423894	NA
1700109I08Rik	0	NA	NA	NA	NA	NA
1700110C19Rik	0.204803	-0.006065	0.0242176	-0.250437	0.802249	NA
1700110I01Rik	0	NA	NA	NA	NA	NA
1700110K17Rik	0	NA	NA	NA	NA	NA
1700110M21Rik	1.44432	-0.0109878	0.0446099	-0.246309	0.805443	NA
1700111N16Rik	0.265912	-0.006065	0.0242176	-0.250437	0.802249	NA
1700112E06Rik	30.2756	0.0483771	0.153445	0.315273	0.752554	NA
1700112H15Rik	0	NA	NA	NA	NA	NA
1700112J05Rik	0.204803	-0.006065	0.0242176	-0.250437	0.802249	NA
1700113A16Rik	357.593	0.0258513	0.146601	0.176338	0.860029	0.999878
1700113H08Rik	28.7795	0.0562307	0.151073	0.372209	0.709737	NA
1700119H24Rik	0	NA	NA	NA	NA	NA
1700120C14Rik	79.2917	-0.127555	0.173919	-0.733413	0.463306	0.999878
1700120E14Rik	0	NA	NA	NA	NA	NA
1700120G07Rik	0	NA	NA	NA	NA	NA
1700120K04Rik	5.16389	-0.0305386	0.0836405	-0.365117	0.715024	NA
1700121L16Rik	0	NA	NA	NA	NA	NA
1700121N20Rik	0	NA	NA	NA	NA	NA
1700122O11Rik	0	NA	NA	NA	NA	NA
1700123I01Rik	0.769307	0.00775353	0.0315492	0.24576	0.805868	NA
1700123K08Rik	0	NA	NA	NA	NA	NA
1700123L14Rik	0.282001	0.00791707	0.0242176	0.326913	0.743734	NA
1700123M08Rik	223.412	-0.386412	0.161848	-2.3875	0.0169635	0.270976
1700123O12Rik	0	NA	NA	NA	NA	NA
1700123O20Rik	144.006	0.0378121	0.170278	0.222061	0.824267	0.999878
1700123O21Rik	0	NA	NA	NA	NA	NA
1700125G02Rik	0	NA	NA	NA	NA	NA
1700125G22Rik	0	NA	NA	NA	NA	NA
1700125H03Rik	0	NA	NA	NA	NA	NA
1700125H20Rik	0	NA	NA	NA	NA	NA
1700126H18Rik	0	NA	NA	NA	NA	NA
1700128A07Rik	0.265912	-0.006065	0.0242176	-0.250437	0.802249	NA
1700128F08Rik	0	NA	NA	NA	NA	NA
1700129C05Rik	0	NA	NA	NA	NA	NA
1810006J02Rik	0.51761	0.000181173	0.0264986	0.00683705	0.994545	NA
1810007C17Rik	0	NA	NA	NA	NA	NA
1810007D17Rik	0	NA	NA	NA	NA	NA
1810007I06Rik	0	NA	NA	NA	NA	NA
1810008I18Rik	0	NA	NA	NA	NA	NA
1810009A15Rik	183.135	0.373247	0.165067	2.26119	0.0237477	0.328986
1810009J06Rik	0	NA	NA	NA	NA	NA
1810010D01Rik	1.78743	-0.00332045	0.048768	-0.0680866	0.945717	NA
1810010H24Rik	18.7164	0.14114	0.129597	1.08906	0.276125	NA
1810011H11Rik	2.19942	0.0156564	0.0572344	0.273548	0.784432	NA
1810011O10Rik	423.819	-0.361216	0.148221	-2.437	0.0148097	0.248305
1810012K16Rik	1.83483	0.00832214	0.0486858	0.170936	0.864274	NA
1810013A23Rik	1.17891	-0.00577996	0.0410665	-0.140746	0.88807	NA
1810013D10Rik	882.594	-0.0837129	0.120499	-0.694718	0.487232	0.999878
1810013L24Rik	851.441	0.00052718	0.118674	0.00444226	0.996456	0.999878
1810014B01Rik	246.466	-0.0567525	0.157799	-0.35965	0.719109	0.999878
1810018F18Rik	0	NA	NA	NA	NA	NA
1810019D21Rik	0	NA	NA	NA	NA	NA
1810019J16Rik	0	NA	NA	NA	NA	NA
1810020O05Rik	1.72495	-0.0409041	0.0490754	-0.833495	0.404565	NA
1810021B22Rik	44.5591	-0.0192111	0.165576	-0.116026	0.907632	NA
1810022K09Rik	110.761	-0.00181165	0.173323	-0.0104524	0.99166	0.999878
1810024B03Rik	8.45375	0.00555866	0.0999588	0.0556095	0.955653	NA
1810026B05Rik	150.201	-0.02103	0.170522	-0.123327	0.901848	0.999878
1810026J23Rik	2208.45	0.0709251	0.102222	0.693835	0.487785	0.999878
1810030O07Rik	296.079	-0.0636105	0.154992	-0.410412	0.681504	0.999878
1810032O08Rik	52.0149	-0.187181	0.167573	-1.11701	0.26399	NA
1810033B17Rik	0	NA	NA	NA	NA	NA
1810034E14Rik	21.5503	-0.0298499	0.138585	-0.21539	0.829463	NA
1810035I16Rik	0	NA	NA	NA	NA	NA
1810037I17Rik	283.278	0.0744585	0.152823	0.48722	0.626103	0.999878
1810041L15Rik	27.3163	0.53469	0.143091	3.73672	0.000186437	NA
1810043G02Rik	122.124	-0.047474	0.17265	-0.274973	0.783337	0.999878
1810043H04Rik	313.831	-0.00704932	0.15405	-0.04576	0.963502	0.999878
1810044D09Rik	42.8845	0.162147	0.161248	1.00557	0.314622	NA
1810046K07Rik	0	NA	NA	NA	NA	NA
1810053B23Rik	0	NA	NA	NA	NA	NA
1810055G02Rik	254.277	0.287256	0.157953	1.81862	0.0689693	0.583792
1810058I24Rik	768.078	0.273378	0.121495	2.25013	0.0244409	0.33392
1810062G17Rik	2.67365	-0.0527311	0.0587715	-0.897223	0.3696	NA
1810062O18Rik	2.85835	-0.0235313	0.0632341	-0.372131	0.709795	NA
1810064F22Rik	0	NA	NA	NA	NA	NA
1810065E05Rik	0	NA	NA	NA	NA	NA
2010001E11Rik	0.470716	-0.0140094	0.0255958	-0.547331	0.584151	NA
2010001M06Rik	13.1616	-0.0249476	0.118182	-0.211095	0.832814	NA
2010002M12Rik	1.55584	-0.0483704	0.0447308	-1.08137	0.279534	NA
2010003K11Rik	0.251697	0.00791707	0.0242176	0.326913	0.743734	NA
2010003O02Rik	26.7937	-0.172029	0.147166	-1.16895	0.242425	NA
2010005H15Rik	0	NA	NA	NA	NA	NA
2010009K17Rik	1.128	0.0294354	0.034723	0.847719	0.396594	NA
2010010A06Rik	2.02355	-0.0150271	0.0507517	-0.296091	0.767161	NA
2010012O05Rik	265.085	-0.206222	0.158455	-1.30145	0.193104	0.894832
2010015L04Rik	44.7087	0.27162	0.165561	1.64061	0.100879	NA
2010016I18Rik	1.021	0.0151481	0.0357007	0.424308	0.671341	NA
2010106C02Rik	0	NA	NA	NA	NA	NA
2010106E10Rik	0.783522	-0.00823027	0.0317435	-0.259274	0.795423	NA
2010107E04Rik	1578.18	-0.191065	0.104829	-1.82263	0.0683596	0.580973
2010107G12Rik	1.80403	0.0126339	0.052373	0.24123	0.809377	NA
2010107G23Rik	23.7151	-0.0711771	0.143078	-0.497471	0.618857	NA
2010109A12Rik	0.456501	0.00145763	0.0252785	0.057663	0.954017	NA
2010109I03Rik	0.204803	-0.006065	0.0242176	-0.250437	0.802249	NA
2010111I01Rik	318.04	0.306553	0.149246	2.054	0.0399753	0.446816
2010204K13Rik	12.0052	-0.0275783	0.113914	-0.242098	0.808704	NA
2010300C02Rik	19.4234	0.0875372	0.135412	0.646452	0.517987	NA
2010308F09Rik	0	NA	NA	NA	NA	NA
2010310C07Rik	0.265912	-0.006065	0.0242176	-0.250437	0.802249	NA
2010315B03Rik	134.543	-0.0955483	0.171539	-0.557007	0.577523	0.999878
2010320M18Rik	205.948	0.0719859	0.164311	0.438106	0.661309	0.999878
2200002D01Rik	12.3494	-0.0234669	0.103769	-0.226146	0.821088	NA
2200002J24Rik	0	NA	NA	NA	NA	NA
2210010C04Rik	0	NA	NA	NA	NA	NA
2210013O21Rik	144.391	-0.122596	0.171181	-0.71618	0.47388	0.999878
2210015D19Rik	498.077	-0.0591415	0.135717	-0.435771	0.663003	0.999878
2210016F16Rik	217.998	-0.110801	0.161106	-0.687751	0.49161	0.999878
2210016L21Rik	466.325	-0.0399211	0.144426	-0.276411	0.782232	0.999878
2210018M11Rik	185.851	0.123309	0.166562	0.740321	0.459105	0.999878
2210019I11Rik	0	NA	NA	NA	NA	NA
2210039B01Rik	4.71465	-0.0155935	0.0781745	-0.19947	0.841895	NA
2210404J11Rik	76.8864	0.0717706	0.173042	0.414757	0.67832	0.999878
2210404O07Rik	15.3402	-0.0788853	0.124498	-0.633627	0.526324	NA
2210404O09Rik	6.58861	-0.00358094	0.0915553	-0.0391123	0.968801	NA
2210407C18Rik	0.456501	0.00145763	0.0252785	0.057663	0.954017	NA
2210408F21Rik	446.311	-0.0969119	0.138096	-0.701773	0.482821	0.999878
2210408I21Rik	28.0555	0.0729488	0.151398	0.481835	0.629923	NA
2210409D07Rik	0.708198	0.00932696	0.0305026	0.305776	0.759775	NA
2210409E12Rik	0	NA	NA	NA	NA	NA
2210414B05Rik	0.251697	0.00791707	0.0242176	0.326913	0.743734	NA
2210416O15Rik	43.3366	0.341021	0.164719	2.07033	0.0384217	NA
2210417A02Rik	0	NA	NA	NA	NA	NA
2210417K05Rik	0.866108	-0.0112694	0.0333972	-0.337435	0.735789	NA
2210420H20Rik	0	NA	NA	NA	NA	NA
2300002M23Rik	0	NA	NA	NA	NA	NA
2300003K06Rik	0	NA	NA	NA	NA	NA
2300005B03Rik	1.9437	0.0577262	0.0481742	1.19828	0.230808	NA
2300009A05Rik	161.647	-0.113588	0.171055	-0.664047	0.506661	0.999878
2310001H17Rik	251.102	0.019472	0.159395	0.122162	0.90277	0.999878
2310001K24Rik	5.16627	0.00213537	0.0828875	0.0257623	0.979447	NA
2310002D06Rik	2.37154	-0.0269717	0.0589472	-0.457557	0.647271	NA
2310002F09Rik	0.819214	-0.021655	0.03015	-0.718243	0.472607	NA
2310002J15Rik	0	NA	NA	NA	NA	NA
2310002L09Rik	2614.29	0.00510497	0.103961	0.0491045	0.960836	0.999878
2310003H01Rik	707.555	-0.143271	0.127031	-1.12784	0.25939	0.949347
2310005A03Rik	0	NA	NA	NA	NA	NA
2310005E17Rik	0	NA	NA	NA	NA	NA
2310005G13Rik	0.251697	0.00791707	0.0242176	0.326913	0.743734	NA
2310007B03Rik	0	NA	NA	NA	NA	NA
2310007L24Rik	105.912	0.0270715	0.173684	0.155867	0.876138	0.999878
2310008H04Rik	29.3401	0.0539997	0.153134	0.35263	0.724366	NA
2310008H09Rik	506.865	0.135219	0.134412	1.006	0.314413	0.973599
2310008N11Rik	5.50272	0.148138	0.0789095	1.87732	0.0604749	NA
2310009A05Rik	69.1259	0.161651	0.172802	0.935468	0.349547	0.985446
2310009B15Rik	104.504	-0.0567116	0.17435	-0.325274	0.744974	0.999878
2310010J17Rik	39.2115	-0.0265051	0.160941	-0.164688	0.86919	NA
2310010M20Rik	1196.72	-0.145919	0.114993	-1.26894	0.204463	0.914067
2310011J03Rik	269.718	0.0542184	0.155297	0.349127	0.726994	0.999878
2310014F07Rik	88.0351	-0.278667	0.174345	-1.59836	0.109962	0.73094
2310014L17Rik	5.55979	-0.0289231	0.0844382	-0.342536	0.731948	NA
2310015A10Rik	629.029	0.0404387	0.128123	0.315625	0.752287	0.999878
2310015B20Rik	622.343	-0.0765873	0.130125	-0.588566	0.556153	0.999878
2310015D24Rik	356.317	0.649149	0.146271	4.438	9.08e-06	0.000786358
2310016D03Rik	17.5233	-0.170778	0.125834	-1.35717	0.174727	NA
2310020H05Rik	156.661	0.278735	0.168774	1.65153	0.0986308	0.695526
2310022A10Rik	2734.82	0.082221	0.105696	0.7779	0.436628	0.998782
2310022B05Rik	462.086	0.0284834	0.137756	0.206766	0.836193	0.999878
2310030A07Rik	0	NA	NA	NA	NA	NA
2310030G06Rik	67.719	-0.193382	0.173144	-1.11688	0.264045	0.951641
2310033P09Rik	102.528	0.138004	0.174236	0.792049	0.428332	0.997288
2310034C09Rik	0	NA	NA	NA	NA	NA
2310034G01Rik	8.56449	0.088643	0.0995362	0.89056	0.373165	NA
2310034O05Rik	1.47513	-0.015405	0.048179	-0.319745	0.749162	NA
2310035C23Rik	106.221	0.0922332	0.173649	0.531147	0.595317	0.999878
2310036O22Rik	941.052	-0.000361167	0.117716	-0.00306812	0.997552	0.999878
2310039H08Rik	359.292	-0.0353252	0.145162	-0.24335	0.807735	0.999878
2310039L15Rik	2.99766	-0.0130434	0.0597614	-0.218258	0.827228	NA
2310040G24Rik	1710.17	-0.0104262	0.114738	-0.0908695	0.927596	0.999878
2310042D19Rik	7792.95	-0.298726	0.111243	-2.68533	0.00724578	0.155589
2310042E22Rik	0	NA	NA	NA	NA	NA
2310043L19Rik	5.56784	0.103057	0.0838193	1.22952	0.218877	NA
2310043O21Rik	1.41	0.0360589	0.0383549	0.940139	0.347146	NA
2310044G17Rik	1355.63	-0.0440694	0.111775	-0.39427	0.693382	0.999878
2310045N01Rik	203.415	-0.013168	0.163353	-0.0806111	0.935751	0.999878
2310047M10Rik	707.538	-0.191873	0.127115	-1.50944	0.131185	0.793701
2310050B05Rik	846.089	0.28218	0.125126	2.25515	0.0241236	0.332561
2310050C09Rik	0	NA	NA	NA	NA	NA
2310057J18Rik	0	NA	NA	NA	NA	NA
2310057M21Rik	309.847	-0.0763448	0.150083	-0.508684	0.610974	0.999878
2310057N15Rik	0	NA	NA	NA	NA	NA
2310061I04Rik	1902.87	-0.195292	0.111	-1.75939	0.0785105	0.627066
2310061J03Rik	25.3579	-0.0656585	0.147283	-0.445797	0.655744	NA
2310061N02Rik	0	NA	NA	NA	NA	NA
2310065F04Rik	2339.5	-0.0101963	0.172142	-0.0592316	0.952768	0.999878
2310067B10Rik	4815.47	-0.146491	0.0919906	-1.59246	0.111281	0.7346
2310068J16Rik	18.3005	-0.0243515	0.130032	-0.187273	0.851446	NA
2310069B03Rik	40.806	0.00989434	0.156317	0.0632965	0.94953	NA
2310069G16Rik	0	NA	NA	NA	NA	NA
2310079G19Rik	0	NA	NA	NA	NA	NA
2310081J21Rik	3.64237	-0.035463	0.0705697	-0.502524	0.615299	NA
2410002F23Rik	230.467	-0.186393	0.158719	-1.17436	0.240251	0.937648
2410003L11Rik	0	NA	NA	NA	NA	NA
2410004B18Rik	314.932	-0.113391	0.151644	-0.747746	0.454613	0.999878
2410004I01Rik	0.503395	0.0140226	0.0243329	0.57628	0.564426	NA
2410004N09Rik	52.8422	-0.0143262	0.169623	-0.0844594	0.932691	NA
2410004P03Rik	0.503395	0.0140226	0.0243329	0.57628	0.564426	NA
2410006H16Rik	93.2038	-0.0163022	0.174371	-0.0934919	0.925513	0.999878
2410007B07Rik	0	NA	NA	NA	NA	NA
2410012E07Rik	0	NA	NA	NA	NA	NA
2410012M07Rik	0	NA	NA	NA	NA	NA
2410015M20Rik	570.215	-0.0520874	0.134259	-0.387964	0.698043	0.999878
2410016O06Rik	131.056	-0.0790505	0.173291	-0.456172	0.648266	0.999878
2410017I17Rik	1.07974	-0.0150058	0.0364181	-0.412043	0.680308	NA
2410018L13Rik	0	NA	NA	NA	NA	NA
2410018M08Rik	115.133	-0.17391	0.173678	-1.00133	0.316666	0.975434
2410021H03Rik	0	NA	NA	NA	NA	NA
2410057H14Rik	0	NA	NA	NA	NA	NA
2410066E13Rik	16.1139	0.0897503	0.126313	0.710536	0.477372	NA
2410076I21Rik	3.04756	-0.0479713	0.0624564	-0.768077	0.442441	NA
2410088K16Rik	0	NA	NA	NA	NA	NA
2410089E03Rik	106.734	0.00712328	0.173967	0.0409461	0.967339	0.999878
2410114N07Rik	0	NA	NA	NA	NA	NA
2410124H12Rik	0	NA	NA	NA	NA	NA
2410127L17Rik	2006.06	-0.117711	0.102242	-1.1513	0.249607	0.944613
2410131K14Rik	203.527	-0.020867	0.162181	-0.128665	0.897623	0.999878
2410137F16Rik	21.3688	0.00165788	0.135803	0.012208	0.99026	NA
2410137M14Rik	3.45854	-0.0255611	0.0672024	-0.380359	0.703679	NA
2410141K09Rik	0	NA	NA	NA	NA	NA
2500004C02Rik	13.2485	0.0314719	0.120429	0.261332	0.793837	NA
2510002D24Rik	414.367	-0.0444367	0.141026	-0.315095	0.752689	0.999878
2510003D18Rik	0	NA	NA	NA	NA	NA
2510003E04Rik	857.553	-0.0641632	0.123082	-0.521306	0.602154	0.999878
2510009E07Rik	446.264	0.00941038	0.138447	0.0679708	0.945809	0.999878
2510039O18Rik	887.197	-0.0156705	0.119056	-0.131623	0.895283	0.999878
2510049J12Rik	12.8102	-0.0373514	0.117629	-0.317536	0.750837	NA
2600006L11Rik	0	NA	NA	NA	NA	NA
2610001J05Rik	278.992	0.0745143	0.15377	0.484583	0.627972	0.999878
2610002J02Rik	70.0205	0.351481	0.173193	2.02942	0.0424154	0.462555
2610002M06Rik	120.676	0.0193021	0.172548	0.111865	0.91093	0.999878
2610005L07Rik	5.61638	0.0298982	0.0853985	0.350103	0.726262	NA
2610008E11Rik	232.842	-0.160871	0.159042	-1.0115	0.311777	0.972642
2610015P09Rik	112.573	-0.0711657	0.173254	-0.41076	0.681249	0.999878
2610016A17Rik	3.87748	-0.0431899	0.0738441	-0.584879	0.558629	NA
2610017I09Rik	0	NA	NA	NA	NA	NA
2610018G03Rik	20.6914	0.0513704	0.136201	0.377167	0.70605	NA
2610019E17Rik	1.55584	-0.0483704	0.0447308	-1.08137	0.279534	NA
2610019F03Rik	408.247	-0.118767	0.142701	-0.832281	0.40525	0.995296
2610020C07Rik	5.24045	0.0553573	0.0740402	0.747666	0.454662	NA
2610020H08Rik	4.03137	-0.00514616	0.0720636	-0.0714113	0.94307	NA
2610027K06Rik	11.3214	-0.0148789	0.109354	-0.136062	0.891772	NA
2610028E06Rik	0	NA	NA	NA	NA	NA
2610028H24Rik	6.1278	-0.0549721	0.0802195	-0.685271	0.493173	NA
2610034B18Rik	127.684	0.0737488	0.172288	0.428056	0.668611	0.999878
2610034M16Rik	3.65257	0.00621769	0.0697558	0.0891351	0.928975	NA
2610035D17Rik	137.077	-0.168453	0.174133	-0.967381	0.333353	0.981295
2610035F20Rik	0	NA	NA	NA	NA	NA
2610037D02Rik	0.797737	-0.0208362	0.0295865	-0.704244	0.481281	NA
2610044O15Rik8	205.346	0.0579748	0.162242	0.357336	0.72084	0.999878
2610100L16Rik	0	NA	NA	NA	NA	NA
2610203C20Rik	140.704	0.344735	0.17108	2.01505	0.0438996	0.470853
2610203C22Rik	14.3269	-0.0800069	0.119254	-0.670893	0.502288	NA
2610204G22Rik	7.9131	0.0199315	0.0995375	0.200241	0.841292	NA
2610206C17Rik	9.33809	-0.0777635	0.105527	-0.736906	0.46118	NA
2610301B20Rik	108.604	0.109512	0.17393	0.629634	0.528934	0.999878
2610301G19Rik	737.895	-0.0156747	0.124158	-0.126248	0.899536	0.999878
2610305D13Rik	32.2891	-0.232043	0.15336	-1.51306	0.130264	NA
2610306M01Rik	94.3733	-0.149107	0.17437	-0.85512	0.392485	0.995296
2610307P16Rik	5.87634	0.0457316	0.0865025	0.528673	0.597032	NA
2610316D01Rik	0	NA	NA	NA	NA	NA
2610318N02Rik	0	NA	NA	NA	NA	NA
2610507B11Rik	8124.22	-0.118835	0.0856748	-1.38705	0.165426	0.856888
2610507I01Rik	314.365	0.114346	0.150909	0.757716	0.448621	0.999878
2610524H06Rik	5.41934	0.0482438	0.083904	0.574988	0.565299	NA
2610528A11Rik	2.90035	0.00805033	0.0586189	0.137333	0.890767	NA
2610528J11Rik	0	NA	NA	NA	NA	NA
2700029M09Rik	117.339	0.172413	0.172733	0.998147	0.318208	0.975434
2700038G22Rik	10.3465	0.110385	0.110361	1.00022	0.317206	NA
2700046A07Rik	0	NA	NA	NA	NA	NA
2700046G09Rik	50.49	0.192839	0.168657	1.14338	0.252883	NA
2700049A03Rik	99.9625	-0.0010658	0.174325	-0.00611386	0.995122	0.999878
2700050L05Rik	169.61	-0.132942	0.167023	-0.795953	0.426059	0.997288
2700054A10Rik	43.7939	-0.158049	0.162501	-0.972603	0.33075	NA
2700060E02Rik	1412.88	-0.0349586	0.111772	-0.312767	0.754458	0.999878
2700062C07Rik	35.7869	0.0204872	0.158704	0.129091	0.897286	NA
2700069I18Rik	4.56607	0.00599421	0.0777744	0.0770717	0.938566	NA
2700070H01Rik	0	NA	NA	NA	NA	NA
2700081L22Rik	0	NA	NA	NA	NA	NA
2700081O15Rik	443.252	0.0865961	0.14201	0.609787	0.542003	0.999878
2700086A05Rik	2.72937	-0.0402613	0.0626084	-0.643065	0.520182	NA
2700089E24Rik	3538.81	-0.135756	0.0978733	-1.38706	0.165424	0.856888
2700089I24Rik	0	NA	NA	NA	NA	NA
2700094K13Rik	228.844	0.104162	0.162262	0.641934	0.520916	0.999878
2700097O09Rik	86.9997	0.132483	0.174361	0.759819	0.447363	0.999878
2700099C18Rik	2.27661	0.0338436	0.0583116	0.580392	0.56165	NA
2810001G20Rik	36.0165	-0.0581308	0.157299	-0.369555	0.711714	NA
2810002D19Rik	26.9358	-0.0803275	0.145615	-0.551642	0.581193	NA
2810004N23Rik	691.67	0.131621	0.12462	1.05619	0.290883	0.965466
2810006K23Rik	166.041	0.138372	0.167211	0.827526	0.407939	0.995999
2810007J24Rik	0	NA	NA	NA	NA	NA
2810008D09Rik	86.6296	0.000768113	0.17437	0.00440507	0.996485	0.999878
2810011L19Rik	0	NA	NA	NA	NA	NA
2810013P06Rik	162.085	0.211747	0.167701	1.26265	0.206716	0.915543
2810021J22Rik	36.1197	0.0526759	0.158311	0.332736	0.739334	NA
2810025M15Rik	98.5905	-0.162374	0.174128	-0.932498	0.351079	0.985467
2810029C07Rik	4.75616	0.0200877	0.0808102	0.248578	0.803687	NA
2810032G03Rik	38.4464	0.384142	0.161586	2.37732	0.0174388	NA
2810047C21Rik1	0.265912	-0.006065	0.0242176	-0.250437	0.802249	NA
2810049E08Rik	0	NA	NA	NA	NA	NA
2810055G20Rik	23.6488	-0.119956	0.144026	-0.832877	0.404914	NA
2810403A07Rik	670.515	0.0113851	0.126225	0.0901972	0.92813	0.999878
2810403D21Rik	6.21068	0.0460946	0.0866614	0.531893	0.5948	NA
2810404M03Rik	0	NA	NA	NA	NA	NA
2810405F15Rik	0.282001	0.00791707	0.0242176	0.326913	0.743734	NA
2810407C02Rik	2307.66	-0.0311851	0.103033	-0.302671	0.762141	0.999878
2810408A11Rik	7.30006	0.0761644	0.0945472	0.80557	0.420491	NA
2810408I11Rik	2.13292	0.0355466	0.0532268	0.667833	0.50424	NA
2810408M09Rik	235.194	0.15113	0.159088	0.949973	0.342126	0.98342
2810410L24Rik	72.6594	-0.0584353	0.17344	-0.336919	0.736178	0.999878
2810417H13Rik	1.2722	0.0303183	0.0430005	0.705069	0.480767	NA
2810428I15Rik	1547.06	-0.0114129	0.106435	-0.107229	0.914608	0.999878
2810429I04Rik	0	NA	NA	NA	NA	NA
2810433D01Rik	3.14035	-0.0136419	0.0653037	-0.208899	0.834527	NA
2810442I21Rik	2.73174	-0.0055466	0.0577144	-0.0961044	0.923438	NA
2810442N19Rik	1.05081	0.0189769	0.0361406	0.525086	0.599523	NA
2810454H06Rik	10.8236	0.0641704	0.10998	0.583475	0.559574	NA
2810459M11Rik	1.0674	0.034317	0.0374001	0.917563	0.358848	NA
2810468N07Rik	44.6982	-0.113464	0.163703	-0.693107	0.488243	NA
2810471M01Rik	0	NA	NA	NA	NA	NA
2810474O19Rik	158.297	-0.0219516	0.17401	-0.126152	0.899612	0.999878
2900002K06Rik	1.69602	-0.00288111	0.0507942	-0.0567212	0.954767	NA
2900005J15Rik	8.49583	-0.0372292	0.100948	-0.368797	0.712279	NA
2900008C10Rik	47.2295	0.0112798	0.16701	0.0675394	0.946152	NA
2900009J06Rik	6.58052	0.114612	0.0913427	1.25475	0.209569	NA
2900011O08Rik	1.08513	-0.0336816	0.0374969	-0.898252	0.369051	NA
2900026A02Rik	1668.13	0.241466	0.10421	2.31711	0.0204977	0.302956
2900041M22Rik	15.6911	0.0797333	0.122674	0.64996	0.515718	NA
2900052N01Rik	0	NA	NA	NA	NA	NA
2900055J20Rik	0.819214	-0.021655	0.03015	-0.718243	0.472607	NA
2900056M20Rik	24.9222	-0.00217347	0.146202	-0.0148662	0.988139	NA
2900057B20Rik	0	NA	NA	NA	NA	NA
2900060B14Rik	0	NA	NA	NA	NA	NA
2900076A07Rik	364.348	0.00628574	0.148139	0.0424314	0.966155	0.999878
2900079G21Rik	4.54898	-0.00547116	0.0774318	-0.0706578	0.94367	NA
2900092C05Rik	0	NA	NA	NA	NA	NA
2900092D14Rik	0	NA	NA	NA	NA	NA
2900093L17Rik	0	NA	NA	NA	NA	NA
2900097C17Rik	3503.95	0.0408245	0.091804	0.444692	0.656543	0.999878
3000002C10Rik	59.8117	0.161799	0.168393	0.960843	0.336631	0.981295
3010001F23Rik	1.30113	-0.00784104	0.0393546	-0.199241	0.842075	NA
3010026O09Rik	182.177	0.0422378	0.16555	0.255137	0.798617	0.999878
3100003L05Rik	0	NA	NA	NA	NA	NA
3110001D03Rik	431.336	0.0633067	0.140212	0.451507	0.651624	0.999878
3110001I22Rik	16.4556	0.109102	0.129583	0.841947	0.399818	NA
3110002H16Rik	277.925	-0.15417	0.155349	-0.992411	0.320997	0.975677
3110007F17Rik	1.04943	-0.015763	0.0360269	-0.437533	0.661725	NA
3110009E18Rik	10.6777	-0.0301903	0.109758	-0.275062	0.783269	NA
3110009F21Rik	0	NA	NA	NA	NA	NA
3110015C05Rik	0	NA	NA	NA	NA	NA
3110021A11Rik	7.33227	-0.13649	0.0960734	-1.42068	0.15541	NA
3110021N24Rik	34.204	-0.201006	0.157505	-1.27619	0.20189	NA
3110035E14Rik	1.58263	0.0034835	0.0458242	0.076019	0.939404	NA
3110039I08Rik	0.768805	0.0108701	0.0315379	0.344668	0.730344	NA
3110039M20Rik	0	NA	NA	NA	NA	NA
3110040N11Rik	226.071	0.184404	0.162162	1.13716	0.255472	0.949069
3110043O21Rik	261.09	0.224703	0.157538	1.42634	0.153771	0.841883
3110045C21Rik	14.1831	0.20935	0.120345	1.73958	0.0819324	NA
3110047P20Rik	0	NA	NA	NA	NA	NA
3110052M02Rik	21.9185	0.0859084	0.135235	0.635252	0.525264	NA
3110056K07Rik	36.0372	0.0554864	0.159668	0.34751	0.728208	NA
3110057O12Rik	74.6647	0.0944988	0.17266	0.547312	0.584164	0.999878
3110062M04Rik	62.2641	-0.0384346	0.171555	-0.224036	0.822729	0.999878
3110070M22Rik	2.15303	-0.00407734	0.0529228	-0.0770433	0.938589	NA
3110079O15Rik	0	NA	NA	NA	NA	NA
3110082I17Rik	217.175	-0.118333	0.160406	-0.737707	0.460692	0.999878
3110082J24Rik	0	NA	NA	NA	NA	NA
3110099E03Rik	0	NA	NA	NA	NA	NA
3200001D21Rik	8.41412	0.00533448	0.101715	0.0524453	0.958174	NA
3230401D17Rik	298.839	-0.0162594	0.152588	-0.106558	0.91514	0.999878
3300002I08Rik	2.52831	0.0427793	0.0610093	0.701193	0.483183	NA
3300005D01Rik	0.282001	0.00791707	0.0242176	0.326913	0.743734	NA
3425401B19Rik	15916.3	-0.138406	0.0853256	-1.62209	0.104783	0.717507
3632451O06Rik	39.8118	0.10484	0.159173	0.658656	0.510117	NA
3632454L22Rik	0.486804	0.00152374	0.0258752	0.0588879	0.953041	NA
3830403N18Rik	1.0977	0.0345297	0.0375165	0.920388	0.35737	NA
3830406C13Rik	190.235	0.0607065	0.165692	0.366382	0.71408	0.999878
3830408C21Rik	19.1335	-0.103213	0.136249	-0.757529	0.448733	NA
3830417A13Rik	0.251697	0.00791707	0.0242176	0.326913	0.743734	NA
3930402G23Rik	0.251697	0.00791707	0.0242176	0.326913	0.743734	NA
4430402I18Rik	20.3467	0.0706291	0.129002	0.547502	0.584034	NA
4632415K11Rik	129.359	-0.00810783	0.171899	-0.0471661	0.962381	0.999878
4632415L05Rik	104.294	0.0196115	0.174039	0.112684	0.910281	0.999878
4632427E13Rik	18.2615	-0.0698371	0.13351	-0.523086	0.600915	NA
4632428C04Rik	171.76	-0.241131	0.167802	-1.437	0.150718	0.835649
4632428N05Rik	356.394	-0.528457	0.149903	-3.52532	0.000422976	0.0178724
4632434I11Rik	1.5547	0.0349887	0.0462524	0.756474	0.449365	NA
4732415M23Rik	6.37973	0.0606586	0.0887357	0.683588	0.494235	NA
4732416N19Rik	0.691608	-0.00436705	0.0301904	-0.14465	0.884987	NA
4732456N10Rik	0	NA	NA	NA	NA	NA
4732471J01Rik	15.6434	0.0366137	0.126576	0.289262	0.772381	NA
4732490B19Rik	10.7835	0.0654057	0.109058	0.599735	0.548683	NA
4732491K20Rik	68.5888	-0.159457	0.173277	-0.920247	0.357444	0.986904
4831440E17Rik	36.4493	0.0119081	0.159199	0.0747998	0.940374	NA
4833403I15Rik	37.0482	-0.0205884	0.158393	-0.129983	0.89658	NA
4833412C05Rik	1.41	0.0360589	0.0383549	0.940139	0.347146	NA
4833417C18Rik	1.77372	0.0115306	0.0515503	0.223678	0.823008	NA
4833418N02Rik	62.0704	-0.139213	0.169259	-0.822482	0.410802	0.995999
4833419F23Rik	15.12	-0.144161	0.117363	-1.22834	0.21932	NA
4833420G17Rik	261.45	-0.0894762	0.157003	-0.569903	0.568743	0.999878
4833422C13Rik	2.92484	-0.0429851	0.0623148	-0.689805	0.490317	NA
4833423E24Rik	0	NA	NA	NA	NA	NA
4833424O15Rik	0	NA	NA	NA	NA	NA
4833427F10Rik	11.3608	-0.11135	0.104829	-1.0622	0.288144	NA
4833427G06Rik	0	NA	NA	NA	NA	NA
4833428L15Rik	0	NA	NA	NA	NA	NA
4833439L19Rik	6854.37	-0.0691535	0.0871654	-0.79336	0.427568	0.997288
4921501E09Rik	0	NA	NA	NA	NA	NA
4921504E06Rik	0.409607	-0.012015	0.0242778	-0.494898	0.620672	NA
4921506M07Rik	0	NA	NA	NA	NA	NA
4921507L20Rik	5.95304	0.0652474	0.0871721	0.748489	0.454165	NA
4921507P07Rik	14.1913	0.0377964	0.123948	0.304938	0.760413	NA
4921508A21Rik	0	NA	NA	NA	NA	NA
4921508D12Rik	0	NA	NA	NA	NA	NA
4921509C19Rik	0	NA	NA	NA	NA	NA
4921509O07Rik	0	NA	NA	NA	NA	NA
4921511C10Rik	2.99264	0.0420476	0.0579244	0.725905	0.467897	NA
4921511C20Rik	0	NA	NA	NA	NA	NA
4921511H03Rik	0	NA	NA	NA	NA	NA
4921511I17Rik	0	NA	NA	NA	NA	NA
4921511M17Rik	0	NA	NA	NA	NA	NA
4921513I03Rik	14.622	-0.0159609	0.121415	-0.131458	0.895413	NA
4921515E04Rik	0	NA	NA	NA	NA	NA
4921517D22Rik	0	NA	NA	NA	NA	NA
4921524J17Rik	202.517	0.156165	0.164855	0.947287	0.343493	0.983939
4921524L21Rik	0	NA	NA	NA	NA	NA
4921525B02Rik	0	NA	NA	NA	NA	NA
4921525O09Rik	0	NA	NA	NA	NA	NA
4921530D09Rik	6.9639	0.0380623	0.0924778	0.411583	0.680645	NA
4921530L18Rik	2.86767	-0.0232401	0.0620172	-0.374736	0.707856	NA
4921530L21Rik	0	NA	NA	NA	NA	NA
4921531C22Rik	48.0554	-0.0581426	0.167064	-0.348026	0.727821	NA
4921531P14Rik	0	NA	NA	NA	NA	NA
4921533I20Rik	0	NA	NA	NA	NA	NA
4921536K21Rik	17.5563	0.104491	0.124266	0.84086	0.400427	NA
4921539E11Rik	0	NA	NA	NA	NA	NA
4922501C03Rik	53.7337	-0.127636	0.16371	-0.779646	0.435599	NA
4922501L14Rik	0	NA	NA	NA	NA	NA
4922502D21Rik	0	NA	NA	NA	NA	NA
4922502H24Rik	0	NA	NA	NA	NA	NA
4922502N22Rik	0	NA	NA	NA	NA	NA
4922505E12Rik	0	NA	NA	NA	NA	NA
4930401C15Rik	0	NA	NA	NA	NA	NA
4930401O10Rik	0	NA	NA	NA	NA	NA
4930401O12Rik	0	NA	NA	NA	NA	NA
4930402F06Rik	0	NA	NA	NA	NA	NA
4930402F11Rik	0	NA	NA	NA	NA	NA
4930402H24Rik	51.6852	-0.124645	0.168753	-0.738627	0.460134	NA
4930402K13Rik	0	NA	NA	NA	NA	NA
4930404A05Rik	0	NA	NA	NA	NA	NA
4930404A10Rik	0	NA	NA	NA	NA	NA
4930404H11Rik	1.46092	0.00411092	0.0478547	0.0859042	0.931543	NA
4930404I05Rik	4.50122	-0.0600414	0.07564	-0.793779	0.427324	NA
4930404N11Rik	47.6656	0.024776	0.162314	0.152642	0.878681	NA
4930405A10Rik	0	NA	NA	NA	NA	NA
4930405A21Rik	3.26119	-0.0566335	0.0669041	-0.846488	0.39728	NA
4930405D11Rik	0	NA	NA	NA	NA	NA
4930405J17Rik	0	NA	NA	NA	NA	NA
4930405P13Rik	0	NA	NA	NA	NA	NA
4930406D18Rik	0	NA	NA	NA	NA	NA
4930407I10Rik	0	NA	NA	NA	NA	NA
4930408F14Rik	0	NA	NA	NA	NA	NA
4930412B13Rik	0	NA	NA	NA	NA	NA
4930412C18Rik	8.1291	0.0465817	0.0999503	0.466049	0.64118	NA
4930412O13Rik	0	NA	NA	NA	NA	NA
4930413E15Rik	0	NA	NA	NA	NA	NA
4930413F20Rik	0	NA	NA	NA	NA	NA
4930413G21Rik	296.869	0.00106653	0.162084	0.00658009	0.99475	0.999878
4930413M19Rik	0	NA	NA	NA	NA	NA
4930414L22Rik	88.8008	-0.0505318	0.174282	-0.289944	0.771859	0.999878
4930414N06Rik	0	NA	NA	NA	NA	NA
4930415F15Rik	0	NA	NA	NA	NA	NA
4930415L06Rik	0	NA	NA	NA	NA	NA
4930415O20Rik	4.06944	0.00694065	0.0721431	0.0962067	0.923356	NA
4930417O13Rik	0	NA	NA	NA	NA	NA
4930417O22Rik	0	NA	NA	NA	NA	NA
4930419G24Rik	0.456501	0.00145763	0.0252785	0.057663	0.954017	NA
4930422G04Rik	23.3695	-0.0371664	0.139321	-0.266768	0.789648	NA
4930423M02Rik	0	NA	NA	NA	NA	NA
4930425K10Rik	0	NA	NA	NA	NA	NA
4930425O10Rik	0	NA	NA	NA	NA	NA
4930426D05Rik	0	NA	NA	NA	NA	NA
4930426L09Rik	1.80028	-0.0522715	0.0464282	-1.12586	0.260226	NA
4930427A07Rik	6.36799	-0.121835	0.0836284	-1.45686	0.145155	NA
4930428D18Rik	0	NA	NA	NA	NA	NA
4930428E07Rik	0	NA	NA	NA	NA	NA
4930428G15Rik	0.204803	-0.006065	0.0242176	-0.250437	0.802249	NA
4930428O21Rik	0	NA	NA	NA	NA	NA
4930429B21Rik	3.75763	-0.00572167	0.0696838	-0.0821091	0.93456	NA
4930429D17Rik	0	NA	NA	NA	NA	NA
4930429F11Rik	0	NA	NA	NA	NA	NA
4930429F24Rik	490.763	0.131973	0.137781	0.957849	0.338139	0.981295
4930430A15Rik	0	NA	NA	NA	NA	NA
4930430D24Rik	0	NA	NA	NA	NA	NA
4930430F08Rik	57.0482	-0.0504648	0.17055	-0.295895	0.76731	0.999878
4930430F21Rik	0	NA	NA	NA	NA	NA
4930430J02Rik	0.564002	0.015337	0.0252102	0.608364	0.542946	NA
4930431F12Rik	0	NA	NA	NA	NA	NA
4930431P03Rik	0	NA	NA	NA	NA	NA
4930432J09Rik	0	NA	NA	NA	NA	NA
4930432K09Rik	0	NA	NA	NA	NA	NA
4930432K21Rik	15.3745	-0.133468	0.125538	-1.06317	0.287704	NA
4930432M17Rik	0	NA	NA	NA	NA	NA
4930433B08Rik	0	NA	NA	NA	NA	NA
4930433I11Rik	0	NA	NA	NA	NA	NA
4930433N12Rik	0	NA	NA	NA	NA	NA
4930434J06Rik	0	NA	NA	NA	NA	NA
4930435E12Rik	0	NA	NA	NA	NA	NA
4930438E09Rik	0.282001	0.00791707	0.0242176	0.326913	0.743734	NA
4930440C22Rik	0	NA	NA	NA	NA	NA
4930441J16Rik	0	NA	NA	NA	NA	NA
4930441O14Rik	2.46158	-0.0640694	0.0574854	-1.11454	0.26505	NA
4930442J19Rik	0	NA	NA	NA	NA	NA
4930442L01Rik	0	NA	NA	NA	NA	NA
4930443O20Rik	0.973609	0.00418845	0.0349883	0.11971	0.904713	NA
4930444A02Rik	299.421	0.156386	0.151594	1.03161	0.302256	0.971947
4930444F02Rik	0	NA	NA	NA	NA	NA
4930444G20Rik	0	NA	NA	NA	NA	NA
4930444M15Rik	0	NA	NA	NA	NA	NA
4930444P10Rik	0.503395	0.0140226	0.0243329	0.57628	0.564426	NA
4930447A16Rik	0	NA	NA	NA	NA	NA
4930447C04Rik	1.23952	-0.00413966	0.0417593	-0.0991315	0.921034	NA
4930447J18Rik	0	NA	NA	NA	NA	NA
4930447K03Rik	0.486804	0.00152374	0.0258752	0.0588879	0.953041	NA
4930447N08Rik	0.846003	0.0225621	0.0304628	0.740644	0.458909	NA
4930448C13Rik	0	NA	NA	NA	NA	NA
4930448F12Rik	0	NA	NA	NA	NA	NA
4930448H16Rik	0	NA	NA	NA	NA	NA
4930448I06Rik	0	NA	NA	NA	NA	NA
4930448I18Rik	0	NA	NA	NA	NA	NA
4930448K20Rik	0	NA	NA	NA	NA	NA
4930449E01Rik	0	NA	NA	NA	NA	NA
4930449E18Rik	0	NA	NA	NA	NA	NA
4930449I24Rik	0	NA	NA	NA	NA	NA
4930451C15Rik	83.307	-0.082615	0.174244	-0.474133	0.635405	0.999878
4930451G09Rik	24.7082	0.160807	0.143692	1.11911	0.263094	NA
4930451I11Rik	0	NA	NA	NA	NA	NA
4930452A19Rik	0	NA	NA	NA	NA	NA
4930452B06Rik	1.66572	-0.00374454	0.0505285	-0.0741075	0.940925	NA
4930452G13Rik	0	NA	NA	NA	NA	NA
4930452N14Rik	0	NA	NA	NA	NA	NA
4930453H23Rik	0	NA	NA	NA	NA	NA
4930453L07Rik	0	NA	NA	NA	NA	NA
4930453N24Rik	1026.04	0.0594037	0.115114	0.516043	0.605824	0.999878
4930455B14Rik	0	NA	NA	NA	NA	NA
4930455C13Rik	1.11192	0.0173401	0.0369068	0.469835	0.638473	NA
4930455D15Rik	0	NA	NA	NA	NA	NA
4930455F16Rik	0	NA	NA	NA	NA	NA
4930455F23Rik	341.67	-0.125179	0.147914	-0.846293	0.397389	0.995296
4930455H04Rik	0	NA	NA	NA	NA	NA
4930455J16Rik	0	NA	NA	NA	NA	NA
4930456L15Rik	0.265912	-0.006065	0.0242176	-0.250437	0.802249	NA
4930459L07Rik	0	NA	NA	NA	NA	NA
4930461G14Rik	0	NA	NA	NA	NA	NA
4930465A12Rik	0	NA	NA	NA	NA	NA
4930465K10Rik	0.251697	0.00791707	0.0242176	0.326913	0.743734	NA
4930465M20Rik	0	NA	NA	NA	NA	NA
4930467D21Rik	0.251697	0.00791707	0.0242176	0.326913	0.743734	NA
4930467E23Rik	0	NA	NA	NA	NA	NA
4930467K11Rik	0	NA	NA	NA	NA	NA
4930468A15Rik	0	NA	NA	NA	NA	NA
4930469G21Rik	0	NA	NA	NA	NA	NA
4930470H14Rik	0	NA	NA	NA	NA	NA
4930470P17Rik	0	NA	NA	NA	NA	NA
4930471C04Rik	2.14901	0.0552664	0.0541828	1.02	0.307729	NA
4930471G03Rik	0.785396	0.0253678	0.0322446	0.786732	0.431439	NA
4930471I20Rik	0.204803	-0.006065	0.0242176	-0.250437	0.802249	NA
4930471M09Rik	0	NA	NA	NA	NA	NA
4930473A02Rik	3.59497	-0.0481535	0.0702447	-0.685511	0.493022	NA
4930473O22Rik	0	NA	NA	NA	NA	NA
4930474G06Rik	0	NA	NA	NA	NA	NA
4930474H20Rik	0	NA	NA	NA	NA	NA
4930474M22Rik	3.36869	-0.037376	0.0663881	-0.562992	0.57344	NA
4930474N05Rik	0	NA	NA	NA	NA	NA
4930474N09Rik	0.819214	-0.021655	0.03015	-0.718243	0.472607	NA
4930478L05Rik	0	NA	NA	NA	NA	NA
4930478P22Rik	0	NA	NA	NA	NA	NA
4930479D17Rik	5.74586	0.0413836	0.0862429	0.479849	0.631335	NA
4930479M11Rik	0.797737	-0.0208362	0.0295865	-0.704244	0.481281	NA
4930480E11Rik	0	NA	NA	NA	NA	NA
4930480G23Rik	0	NA	NA	NA	NA	NA
4930480K15Rik	0	NA	NA	NA	NA	NA
4930480M12Rik	0	NA	NA	NA	NA	NA
4930481A15Rik	109.755	-0.116667	0.174047	-0.670318	0.502655	0.999878
4930483J18Rik	0.533698	0.0172748	0.0269044	0.642083	0.520819	NA
4930483K19Rik	2.35733	-0.00853571	0.0584424	-0.146053	0.883879	NA
4930483O08Rik	0	NA	NA	NA	NA	NA
4930486F22Rik	0	NA	NA	NA	NA	NA
4930486I03Rik	0	NA	NA	NA	NA	NA
4930486L24Rik	10.9215	0.0399193	0.111206	0.358965	0.719621	NA
4930487D11Rik	0	NA	NA	NA	NA	NA
4930487H11Rik	0.708198	0.00932696	0.0305026	0.305776	0.759775	NA
4930488B22Rik	0	NA	NA	NA	NA	NA
4930488L21Rik	0	NA	NA	NA	NA	NA
4930500F04Rik	0	NA	NA	NA	NA	NA
4930500J02Rik	7.37113	-0.00514423	0.0909762	-0.0565448	0.954908	NA
4930500L23Rik	0	NA	NA	NA	NA	NA
4930502A04Rik	0	NA	NA	NA	NA	NA
4930502E09Rik	0	NA	NA	NA	NA	NA
4930502E18Rik	1.9335	0.0225931	0.0510846	0.442268	0.658295	NA
4930503B20Rik	5.88279	0.0180567	0.087143	0.207208	0.835847	NA
4930503E14Rik	0	NA	NA	NA	NA	NA
4930503E24Rik	0	NA	NA	NA	NA	NA
4930503H13Rik	0	NA	NA	NA	NA	NA
4930503L19Rik	41.4522	0.0417197	0.163344	0.25541	0.798407	NA
4930503O07Rik	0	NA	NA	NA	NA	NA
4930504O13Rik	0	NA	NA	NA	NA	NA
4930505A04Rik	0.755092	0.0204111	0.0289947	0.703959	0.481459	NA
4930505G20Rik	0	NA	NA	NA	NA	NA
4930506C21Rik	8.25721	0.0201201	0.0992093	0.202804	0.839288	NA
4930506M07Rik	50.3139	0.0894124	0.16698	0.535467	0.592327	NA
4930507D05Rik	0.896411	-0.0105327	0.0338533	-0.311128	0.755703	NA
4930509E16Rik	5.33675	0.0541351	0.0846475	0.639535	0.522475	NA
4930509J09Rik	0	NA	NA	NA	NA	NA
4930509K18Rik	0	NA	NA	NA	NA	NA
4930511A02Rik	0	NA	NA	NA	NA	NA
4930511E03Rik	0	NA	NA	NA	NA	NA
4930511M06Rik	31.3611	-0.268951	0.154468	-1.74114	0.0816595	NA
4930511M11Rik	0	NA	NA	NA	NA	NA
4930512B01Rik	0.51761	0.000181173	0.0264986	0.00683705	0.994545	NA
4930513D17Rik	0	NA	NA	NA	NA	NA
4930513N10Rik	20.5002	0.249635	0.126924	1.9668	0.0492061	NA
4930513O06Rik	0	NA	NA	NA	NA	NA
4930515B02Rik	0.722413	-0.00775515	0.0331521	-0.233927	0.815042	NA
4930515G01Rik	20.1729	-0.00471544	0.134344	-0.0350997	0.972	NA
4930515G16Rik	0	NA	NA	NA	NA	NA
4930515L03Rik	0	NA	NA	NA	NA	NA
4930515L19Rik	0	NA	NA	NA	NA	NA
4930517E11Rik	0	NA	NA	NA	NA	NA
4930518P08Rik	0	NA	NA	NA	NA	NA
4930519D14Rik	0	NA	NA	NA	NA	NA
4930519F09Rik	0.755092	0.0204111	0.0289947	0.703959	0.481459	NA
4930519F16Rik	0	NA	NA	NA	NA	NA
4930519F24Rik	0	NA	NA	NA	NA	NA
4930519G04Rik	0	NA	NA	NA	NA	NA
4930519H02Rik	0	NA	NA	NA	NA	NA
4930520O04Rik	3.30996	-0.00474805	0.0675598	-0.0702793	0.943971	NA
4930520P13Rik	0	NA	NA	NA	NA	NA
4930521E06Rik	0	NA	NA	NA	NA	NA
4930522H14Rik	0	NA	NA	NA	NA	NA
4930522O17Rik	0	NA	NA	NA	NA	NA
4930523C07Rik	70.6096	0.206759	0.173003	1.19512	0.232042	0.932431
4930523O13Rik	0	NA	NA	NA	NA	NA
4930524B15Rik	0	NA	NA	NA	NA	NA
4930524C18Rik	0	NA	NA	NA	NA	NA
4930524L23Rik	5.70565	0.109048	0.080574	1.35338	0.175933	NA
4930524N10Rik	0	NA	NA	NA	NA	NA
4930524O05Rik	0	NA	NA	NA	NA	NA
4930524O08Rik	0	NA	NA	NA	NA	NA
4930525D18Rik	0	NA	NA	NA	NA	NA
4930525G20Rik	6.54734	0.0826439	0.0900599	0.917655	0.3588	NA
4930525M21Rik	0	NA	NA	NA	NA	NA
4930526D03Rik	1.128	0.0294354	0.034723	0.847719	0.396594	NA
4930526I15Rik	107.541	0.0172834	0.173537	0.0995947	0.920666	0.999878
4930526L06Rik	0.204803	-0.006065	0.0242176	-0.250437	0.802249	NA
4930527F14Rik	0	NA	NA	NA	NA	NA
4930527G23Rik	0	NA	NA	NA	NA	NA
4930528A17Rik	4.09673	0.0630835	0.0754137	0.836499	0.402874	NA
4930528D03Rik	0	NA	NA	NA	NA	NA
4930528P14Rik	0	NA	NA	NA	NA	NA
4930529C04Rik	0	NA	NA	NA	NA	NA
4930529F24Rik	0	NA	NA	NA	NA	NA
4930529K09Rik	0	NA	NA	NA	NA	NA
4930529L06Rik	0	NA	NA	NA	NA	NA
4930529M08Rik	0	NA	NA	NA	NA	NA
4930533B01Rik	0	NA	NA	NA	NA	NA
4930533P14Rik	0	NA	NA	NA	NA	NA
4930538K18Rik	26.4797	-0.111403	0.147862	-0.753427	0.451193	NA
4930539C22Rik	0	NA	NA	NA	NA	NA
4930539E08Rik	1.75713	-0.00472153	0.0518817	-0.0910058	0.927488	NA
4930539J05Rik	129.926	0.103838	0.172647	0.601445	0.547543	0.999878
4930539M17Rik	0	NA	NA	NA	NA	NA
4930539N22Rik	0	NA	NA	NA	NA	NA
4930540M03Rik	0	NA	NA	NA	NA	NA
4930542C21Rik	0	NA	NA	NA	NA	NA
4930542D17Rik	0.51761	0.000181173	0.0264986	0.00683705	0.994545	NA
4930542H20Rik	0	NA	NA	NA	NA	NA
4930543E12Rik	0	NA	NA	NA	NA	NA
4930544D05Rik	125.154	0.112712	0.172421	0.653699	0.513306	0.999878
4930544G11Rik	0	NA	NA	NA	NA	NA
4930544M13Rik	0	NA	NA	NA	NA	NA
4930545E07Rik	0	NA	NA	NA	NA	NA
4930545H06Rik	0	NA	NA	NA	NA	NA
4930545L23Rik	0	NA	NA	NA	NA	NA
4930546C10Rik	0	NA	NA	NA	NA	NA
4930546K05Rik	0	NA	NA	NA	NA	NA
4930547C10Rik	0	NA	NA	NA	NA	NA
4930547E08Rik	0.282001	0.00791707	0.0242176	0.326913	0.743734	NA
4930547E14Rik	0	NA	NA	NA	NA	NA
4930548G14Rik	0	NA	NA	NA	NA	NA
4930548H24Rik	0.531825	-0.0139087	0.0245877	-0.56568	0.571612	NA
4930548J01Rik	0.265912	-0.006065	0.0242176	-0.250437	0.802249	NA
4930548K13Rik	0	NA	NA	NA	NA	NA
4930549C01Rik	0	NA	NA	NA	NA	NA
4930549G23Rik	0	NA	NA	NA	NA	NA
4930550C14Rik	1.32261	-0.00932572	0.0399262	-0.233574	0.815316	NA
4930550L24Rik	0	NA	NA	NA	NA	NA
4930552N02Rik	0	NA	NA	NA	NA	NA
4930552P12Rik	23.5596	-0.0279933	0.141243	-0.198192	0.842895	NA
4930553E22Rik	0	NA	NA	NA	NA	NA
4930554C24Rik	0	NA	NA	NA	NA	NA
4930555B11Rik	0	NA	NA	NA	NA	NA
4930555G01Rik	0	NA	NA	NA	NA	NA
4930556C24Rik	0	NA	NA	NA	NA	NA
4930556G01Rik	2.0107	0.0397349	0.0525612	0.755974	0.449665	NA
4930556J02Rik	0	NA	NA	NA	NA	NA
4930556M19Rik	30.3752	0.111499	0.152813	0.729643	0.465608	NA
4930556N09Rik	0	NA	NA	NA	NA	NA
4930557A04Rik	0	NA	NA	NA	NA	NA
4930557J02Rik	0	NA	NA	NA	NA	NA
4930558C23Rik	1.0674	0.034317	0.0374001	0.917563	0.358848	NA
4930558G05Rik	0	NA	NA	NA	NA	NA
4930558J18Rik	0	NA	NA	NA	NA	NA
4930558K02Rik	0	NA	NA	NA	NA	NA
4930562C15Rik	1.78981	0.0320195	0.0523384	0.61178	0.540684	NA
4930562F07Rik	0	NA	NA	NA	NA	NA
4930563D23Rik	0	NA	NA	NA	NA	NA
4930563E18Rik	0.829914	0.00927227	0.0325174	0.285148	0.775531	NA
4930563E22Rik	11.0611	0.0888419	0.111724	0.79519	0.426503	NA
4930563F08Rik	0	NA	NA	NA	NA	NA
4930563M20Rik	0	NA	NA	NA	NA	NA
4930564B18Rik	0.265912	-0.006065	0.0242176	-0.250437	0.802249	NA
4930564C03Rik	0	NA	NA	NA	NA	NA
4930564D02Rik	0	NA	NA	NA	NA	NA
4930564G21Rik	0	NA	NA	NA	NA	NA
4930564K09Rik	0	NA	NA	NA	NA	NA
4930565D16Rik	0	NA	NA	NA	NA	NA
4930565N06Rik	0	NA	NA	NA	NA	NA
4930567H12Rik	0	NA	NA	NA	NA	NA
4930567H17Rik	0	NA	NA	NA	NA	NA
4930567J20Rik	0	NA	NA	NA	NA	NA
4930567K20Rik	0	NA	NA	NA	NA	NA
4930568D16Rik	0	NA	NA	NA	NA	NA
4930568E12Rik	0	NA	NA	NA	NA	NA
4930568G15Rik	0	NA	NA	NA	NA	NA
4930568K20Rik	0.251697	0.00791707	0.0242176	0.326913	0.743734	NA
4930570G19Rik	2.68385	-0.0136041	0.0575826	-0.236253	0.813236	NA
4930571K23Rik	0	NA	NA	NA	NA	NA
4930572K03Rik	0	NA	NA	NA	NA	NA
4930572O03Rik	0	NA	NA	NA	NA	NA
4930572O13Rik	0	NA	NA	NA	NA	NA
4930573O16Rik	0.204803	-0.006065	0.0242176	-0.250437	0.802249	NA
4930577N17Rik	127.035	-0.0599402	0.172302	-0.347878	0.727932	0.999878
4930578C19Rik	24.9717	-0.225739	0.144298	-1.56439	0.117725	NA
4930578E11Rik	0	NA	NA	NA	NA	NA
4930578I06Rik	0	NA	NA	NA	NA	NA
4930578M01Rik	1.03522	-0.000336643	0.0357762	-0.00940968	0.992492	NA
4930578N18Rik	0	NA	NA	NA	NA	NA
4930579F01Rik	0	NA	NA	NA	NA	NA
4930579G18Rik	30.9381	0.129839	0.153015	0.848534	0.396141	NA
4930579G24Rik	41.3734	0.0915267	0.163721	0.55904	0.576135	NA
4930579K19Rik	0.661304	-0.00511364	0.0296358	-0.17255	0.863005	NA
4930581F22Rik	31.531	-0.0365565	0.154778	-0.236187	0.813288	NA
4930583K01Rik	0	NA	NA	NA	NA	NA
4930583P06Rik	0	NA	NA	NA	NA	NA
4930584F24Rik	0	NA	NA	NA	NA	NA
4930590J08Rik	2.71652	0.0181905	0.0619983	0.293403	0.769214	NA
4930590L20Rik	0	NA	NA	NA	NA	NA
4930591A17Rik	0	NA	NA	NA	NA	NA
4930592A05Rik	0	NA	NA	NA	NA	NA
4930592I03Rik	0.204803	-0.006065	0.0242176	-0.250437	0.802249	NA
4930593A02Rik	0.503395	0.0140226	0.0243329	0.57628	0.564426	NA
4930593C16Rik	0	NA	NA	NA	NA	NA
4930594C11Rik	0.470716	-0.0140094	0.0255958	-0.547331	0.584151	NA
4930595M18Rik	0	NA	NA	NA	NA	NA
4930596D02Rik	0	NA	NA	NA	NA	NA
4930596M17Rik	0	NA	NA	NA	NA	NA
4930597G03Rik	0	NA	NA	NA	NA	NA
4930598F16Rik	0	NA	NA	NA	NA	NA
4930599N23Rik	2.17557	-0.0120782	0.0479423	-0.251931	0.801094	NA
4931402G19Rik	6.62769	0.00219674	0.0885113	0.0248188	0.9802	NA
4931403E22Rik	0.896411	-0.0105327	0.0338533	-0.311128	0.755703	NA
4931403G20Rik	0.251697	0.00791707	0.0242176	0.326913	0.743734	NA
4931406B18Rik	0	NA	NA	NA	NA	NA
4931406C07Rik	194.229	-0.102959	0.165751	-0.621167	0.53449	0.999878
4931406H21Rik	1.53811	0.0228115	0.0490068	0.465476	0.64159	NA
4931406P16Rik	777.285	-0.044957	0.130695	-0.343984	0.730859	0.999878
4931408C20Rik	0	NA	NA	NA	NA	NA
4931408D14Rik	1.55283	-0.000516399	0.0422364	-0.0122264	0.990245	NA
4931409K22Rik	0	NA	NA	NA	NA	NA
4931414P19Rik	98.5687	-0.10109	0.174061	-0.580769	0.561396	0.999878
4931417E11Rik	0	NA	NA	NA	NA	NA
4931417G12Rik	0.486804	0.00152374	0.0258752	0.0588879	0.953041	NA
4931419H13Rik	0	NA	NA	NA	NA	NA
4931420L22Rik	0	NA	NA	NA	NA	NA
4931423N10Rik	0	NA	NA	NA	NA	NA
4931428F04Rik	43.9127	0.00392348	0.163108	0.0240545	0.980809	NA
4931428L18Rik	0	NA	NA	NA	NA	NA
4931429I11Rik	0.409607	-0.012015	0.0242778	-0.494898	0.620672	NA
4931429L15Rik	0	NA	NA	NA	NA	NA
4931429P17Rik	0	NA	NA	NA	NA	NA
4931430N09Rik	0.282001	0.00791707	0.0242176	0.326913	0.743734	NA
4931431B13Rik	0	NA	NA	NA	NA	NA
4931431C16Rik	1.22581	0.00985969	0.0413128	0.238659	0.81137	NA
4931431F19Rik	0	NA	NA	NA	NA	NA
4931440F15Rik	9.21989	-0.11436	0.0989897	-1.15527	0.24798	NA
4931440J10Rik	1.84854	-0.00479644	0.0487554	-0.0983777	0.921632	NA
4931440L10Rik	0	NA	NA	NA	NA	NA
4931440P22Rik	13.3067	0.00402794	0.120358	0.0334663	0.973303	NA
4932411E22Rik	0.282001	0.00791707	0.0242176	0.326913	0.743734	NA
4932411N23Rik	0	NA	NA	NA	NA	NA
4932412D23Rik	0	NA	NA	NA	NA	NA
4932413F04Rik	0	NA	NA	NA	NA	NA
4932414J04Rik	0.533698	0.0172748	0.0269044	0.642083	0.520819	NA
4932414N04Rik	0	NA	NA	NA	NA	NA
4932415G12Rik	57.9773	-0.209475	0.170818	-1.22631	0.220084	0.925329
4932415M13Rik	0	NA	NA	NA	NA	NA
4932416H05Rik	42.7534	0.033929	0.164466	0.206298	0.836558	NA
4932416K20Rik	0	NA	NA	NA	NA	NA
4932418E24Rik	0	NA	NA	NA	NA	NA
4932429P05Rik	0	NA	NA	NA	NA	NA
4932435O22Rik	3.41051	0.0404022	0.064607	0.625353	0.531739	NA
4932438A13Rik	487.694	-0.0405324	0.135209	-0.299775	0.764349	0.999878
4932438H23Rik	1.6314	0.051338	0.0455095	1.12807	0.25929	NA
4932441J04Rik	0.456501	0.00145763	0.0252785	0.057663	0.954017	NA
4932443I19Rik	0	NA	NA	NA	NA	NA
4932702P03Rik	0.456501	0.00145763	0.0252785	0.057663	0.954017	NA
4933400A11Rik	0	NA	NA	NA	NA	NA
4933400B14Rik	0	NA	NA	NA	NA	NA
4933400C23Rik	0	NA	NA	NA	NA	NA
4933400F21Rik	1.55233	0.00314301	0.0487428	0.0644816	0.948587	NA
4933400L20Rik	0	NA	NA	NA	NA	NA
4933401B06Rik	0	NA	NA	NA	NA	NA
4933401D09Rik	3.01187	-0.0283187	0.0600922	-0.471254	0.637459	NA
4933401H06Rik	0	NA	NA	NA	NA	NA
4933401P06Rik	0	NA	NA	NA	NA	NA
4933402C06Rik	0	NA	NA	NA	NA	NA
4933402D24Rik	0.251697	0.00791707	0.0242176	0.326913	0.743734	NA
4933402E13Rik	0.797737	-0.0208362	0.0295865	-0.704244	0.481281	NA
4933402J07Rik	0	NA	NA	NA	NA	NA
4933402J10Rik	0	NA	NA	NA	NA	NA
4933402J15Rik	0	NA	NA	NA	NA	NA
4933402N03Rik	0	NA	NA	NA	NA	NA
4933402N22Rik	0	NA	NA	NA	NA	NA
4933402P03Rik	0	NA	NA	NA	NA	NA
4933403G14Rik	96.2553	-0.0506794	0.174369	-0.290644	0.771324	0.999878
4933403O08Rik	0	NA	NA	NA	NA	NA
4933404G15Rik	0	NA	NA	NA	NA	NA
4933404K08Rik	0	NA	NA	NA	NA	NA
4933404O12Rik	52.9059	0.0951	0.166666	0.570603	0.568269	NA
4933405D12Rik	0	NA	NA	NA	NA	NA
4933405E24Rik	0	NA	NA	NA	NA	NA
4933405L10Rik	4.00532	0.0620387	0.0736945	0.841836	0.39988	NA
4933405O20Rik	0	NA	NA	NA	NA	NA
4933406C10Rik	11.6254	-0.0120581	0.113725	-0.106029	0.91556	NA
4933406D12Rik	0	NA	NA	NA	NA	NA
4933406F09Rik	0	NA	NA	NA	NA	NA
4933406G16Rik	0	NA	NA	NA	NA	NA
4933406I18Rik	0.409607	-0.012015	0.0242778	-0.494898	0.620672	NA
4933406J08Rik	0	NA	NA	NA	NA	NA
4933406J10Rik	0	NA	NA	NA	NA	NA
4933406K04Rik	0	NA	NA	NA	NA	NA
4933406M09Rik	0	NA	NA	NA	NA	NA
4933407E24Rik	1.10121	-0.016381	0.0370087	-0.442625	0.658037	NA
4933407G14Rik	0	NA	NA	NA	NA	NA
4933407I05Rik	0	NA	NA	NA	NA	NA
4933407K13Rik	9.4807	-0.0024905	0.0968042	-0.0257272	0.979475	NA
4933407L21Rik	1.47751	0.0177729	0.0445304	0.399118	0.689806	NA
4933408B17Rik	5.43405	0.028738	0.0848701	0.338612	0.734902	NA
4933408J17Rik	0	NA	NA	NA	NA	NA
4933408N05Rik	0	NA	NA	NA	NA	NA
4933409G03Rik	0	NA	NA	NA	NA	NA
4933409K07Rik	1.44483	-0.014518	0.0451271	-0.321713	0.74767	NA
4933411E08Rik	0	NA	NA	NA	NA	NA
4933411G06Rik	0	NA	NA	NA	NA	NA
4933411G11Rik	0	NA	NA	NA	NA	NA
4933411K16Rik	4.69432	-0.090463	0.0747308	-1.21052	0.22608	NA
4933411K20Rik	214.526	0.124529	0.160651	0.775153	0.438249	0.999092
4933412E12Rik	5.04167	-0.0267972	0.0823263	-0.3255	0.744803	NA
4933412E24Rik	0	NA	NA	NA	NA	NA
4933412O06Rik	0	NA	NA	NA	NA	NA
4933413G19Rik	0.265912	-0.006065	0.0242176	-0.250437	0.802249	NA
4933413J09Rik	7.38608	0.0914668	0.0931408	0.982027	0.326086	NA
4933413L06Rik	0	NA	NA	NA	NA	NA
4933415F23Rik	134.223	0.96097	0.171739	5.59552	2.19956e-08	4.60984e-06
4933416C03Rik	0	NA	NA	NA	NA	NA
4933416E03Rik	0	NA	NA	NA	NA	NA
4933416I08Rik	0.755092	0.0204111	0.0289947	0.703959	0.481459	NA
4933416M06Rik	0.265912	-0.006065	0.0242176	-0.250437	0.802249	NA
4933416M07Rik	0	NA	NA	NA	NA	NA
4933417A18Rik	0	NA	NA	NA	NA	NA
4933417D19Rik	4.81539	-0.0175505	0.0801982	-0.218839	0.826776	NA
4933417E11Rik	0	NA	NA	NA	NA	NA
4933417G07Rik	0	NA	NA	NA	NA	NA
4933417O13Rik	0.927217	-0.0150343	0.037212	-0.404018	0.686199	NA
4933421I07Rik	0	NA	NA	NA	NA	NA
4933421O10Rik	90.3266	-0.102978	0.17437	-0.59057	0.554809	0.999878
4933422A05Rik	0	NA	NA	NA	NA	NA
4933422H20Rik	0.531825	-0.0139087	0.0245877	-0.56568	0.571612	NA
4933424G05Rik	0.204803	-0.006065	0.0242176	-0.250437	0.802249	NA
4933424G06Rik	5.93106	0.0725425	0.0878335	0.825909	0.408855	NA
4933425B07Rik	0	NA	NA	NA	NA	NA
4933425H06Rik	0	NA	NA	NA	NA	NA
4933425L06Rik	0	NA	NA	NA	NA	NA
4933426D04Rik	10.0801	0.118701	0.107825	1.10087	0.270952	NA
4933426M11Rik	1991.14	-0.115231	0.10105	-1.14034	0.254145	0.948091
4933427D06Rik	0	NA	NA	NA	NA	NA
4933427D14Rik	55.1565	-0.12001	0.168824	-0.710859	0.477172	0.999878
4933427E11Rik	0.251697	0.00791707	0.0242176	0.326913	0.743734	NA
4933427E13Rik	0	NA	NA	NA	NA	NA
4933427G17Rik	0.251697	0.00791707	0.0242176	0.326913	0.743734	NA
4933427I22Rik	0	NA	NA	NA	NA	NA
4933428C19Rik	0	NA	NA	NA	NA	NA
4933429K18Rik	0	NA	NA	NA	NA	NA
4933429O19Rik	0	NA	NA	NA	NA	NA
4933430H16Rik	0	NA	NA	NA	NA	NA
4933430I17Rik	0.941432	-0.0297823	0.0353109	-0.84343	0.398988	NA
4933430M04Rik	0.470716	-0.0140094	0.0255958	-0.547331	0.584151	NA
4933430N04Rik	0	NA	NA	NA	NA	NA
4933431E20Rik	47.2495	-0.0946222	0.164691	-0.574545	0.565599	NA
4933431G14Rik	0.282001	0.00791707	0.0242176	0.326913	0.743734	NA
4933432G23Rik	0	NA	NA	NA	NA	NA
4933432I03Rik	0	NA	NA	NA	NA	NA
4933432I09Rik	6.65799	0.00311331	0.0906144	0.0343577	0.972592	NA
4933433C11Rik	0.799611	0.00995072	0.0345136	0.288313	0.773107	NA
4933433F19Rik	0	NA	NA	NA	NA	NA
4933433G15Rik	0.503395	0.0140226	0.0243329	0.57628	0.564426	NA
4933433G19Rik	0.675519	-0.0215687	0.0301277	-0.71591	0.474047	NA
4933433H22Rik	0.282001	0.00791707	0.0242176	0.326913	0.743734	NA
4933434E20Rik	1386.88	-0.0536795	0.109319	-0.491034	0.623402	0.999878
4933434I20Rik	0	NA	NA	NA	NA	NA
4933436C20Rik	20.1011	-0.244256	0.136216	-1.79316	0.0729481	NA
4933436E23Rik	0	NA	NA	NA	NA	NA
4933436H12Rik	0	NA	NA	NA	NA	NA
4933436I01Rik	0	NA	NA	NA	NA	NA
4933438B17Rik	0	NA	NA	NA	NA	NA
4933438K21Rik	0	NA	NA	NA	NA	NA
4933439C10Rik	40.082	-0.0450629	0.162918	-0.276599	0.782088	NA
4933439K11Rik	0	NA	NA	NA	NA	NA
4933440J02Rik	0	NA	NA	NA	NA	NA
4933440M02Rik	0	NA	NA	NA	NA	NA
5031410I06Rik	0	NA	NA	NA	NA	NA
5031414D18Rik	2.96685	-0.0126869	0.0644681	-0.196793	0.84399	NA
5031425E22Rik	441.016	-0.160357	0.150608	-1.06473	0.286999	0.96365
5031425F14Rik	0.251697	0.00791707	0.0242176	0.326913	0.743734	NA
5031426D15Rik	10.7537	0.0652425	0.111612	0.584546	0.558853	NA
5031434C07Rik	0.251697	0.00791707	0.0242176	0.326913	0.743734	NA
5031434O11Rik	11.7916	-0.0252797	0.111081	-0.227579	0.819973	NA
5031439G07Rik	5260.61	-0.069104	0.0926407	-0.745936	0.455706	0.999878
5033403H07Rik	0	NA	NA	NA	NA	NA
5033404E19Rik	0	NA	NA	NA	NA	NA
5033406O09Rik	1.43061	0.00279664	0.0443495	0.0630592	0.949719	NA
5033411D12Rik	4.97143	-0.0753833	0.0809845	-0.930837	0.351938	NA
5330411J11Rik	0	NA	NA	NA	NA	NA
5330413P13Rik	0	NA	NA	NA	NA	NA
5330417C22Rik	0	NA	NA	NA	NA	NA
5330426P16Rik	11.7099	-0.0492791	0.110248	-0.446984	0.654886	NA
5330434G04Rik	0	NA	NA	NA	NA	NA
5330439B14Rik	1.17841	-0.00202455	0.0379203	-0.0533896	0.957422	NA
5430401F13Rik	0	NA	NA	NA	NA	NA
5430402E10Rik	0	NA	NA	NA	NA	NA
5430402O13Rik	4.42613	0.0816665	0.0761558	1.07236	0.283558	NA
5430403N17Rik	0	NA	NA	NA	NA	NA
5430405H02Rik	8.7968	0.0138144	0.0987304	0.13992	0.888723	NA
5430416N02Rik	9.08425	0.00276215	0.104204	0.0265072	0.978853	NA
5430416O09Rik	49.0567	-0.15407	0.167253	-0.921178	0.356957	NA
5430417L22Rik	145.159	0.0948059	0.170357	0.556512	0.577861	0.999878
5430419D17Rik	0	NA	NA	NA	NA	NA
5430421F17Rik	0.456501	0.00145763	0.0252785	0.057663	0.954017	NA
5430421N21Rik	0.251697	0.00791707	0.0242176	0.326913	0.743734	NA
5430425J12Rik	0	NA	NA	NA	NA	NA
5430427M07Rik	0.265912	-0.006065	0.0242176	-0.250437	0.802249	NA
5430427O19Rik	2.06994	0.00290267	0.0552074	0.0525775	0.958069	NA
5430428K19Rik	0.251697	0.00791707	0.0242176	0.326913	0.743734	NA
5430434I15Rik	0	NA	NA	NA	NA	NA
5430435G22Rik	87.4294	0.116129	0.172417	0.673535	0.500607	0.999878
5430437J10Rik	0	NA	NA	NA	NA	NA
5430440P10Rik	0.531825	-0.0139087	0.0245877	-0.56568	0.571612	NA
5530400C23Rik	0	NA	NA	NA	NA	NA
5530401A14Rik	0	NA	NA	NA	NA	NA
5530601H04Rik	19.2016	0.079771	0.133215	0.598816	0.549296	NA
5730403I07Rik	0	NA	NA	NA	NA	NA
5730405O15Rik	2.62561	0.015193	0.0601804	0.252457	0.800688	NA
5730408K05Rik	1.43061	0.00279664	0.0443495	0.0630592	0.949719	NA
5730409E04Rik	917.22	0.057484	0.118349	0.485716	0.627168	0.999878
5730412P04Rik	0	NA	NA	NA	NA	NA
5730416F02Rik	0.661304	-0.00511364	0.0296358	-0.17255	0.863005	NA
5730420D15Rik	4.31575	0.0372168	0.0770905	0.482767	0.629261	NA
5730422E09Rik	2.71465	-0.0185726	0.062378	-0.297742	0.7659	NA
5730435O14Rik	0.456501	0.00145763	0.0252785	0.057663	0.954017	NA
5730455P16Rik	793.188	0.0583041	0.126632	0.460423	0.645213	0.999878
5730457N03Rik	0.282001	0.00791707	0.0242176	0.326913	0.743734	NA
5730460C07Rik	0.797737	-0.0208362	0.0295865	-0.704244	0.481281	NA
5730480H06Rik	10.2068	0.0584966	0.109083	0.536257	0.591781	NA
5730488B01Rik	0	NA	NA	NA	NA	NA
5730507C01Rik	0	NA	NA	NA	NA	NA
5730508B09Rik	87.3919	0.144543	0.174351	0.829035	0.407085	0.995296
5730522E02Rik	0.564002	0.015337	0.0252102	0.608364	0.542946	NA
5730559C18Rik	0	NA	NA	NA	NA	NA
5730577I03Rik	8.63414	-0.0237546	0.10211	-0.232637	0.816043	NA
5830403L16Rik	5.74211	-0.0280332	0.0862883	-0.324878	0.745273	NA
5830403M04Rik	0	NA	NA	NA	NA	NA
5830411N06Rik	1.86139	-0.0448567	0.0430597	-1.04173	0.297536	NA
5830415F09Rik	45.5699	-0.142154	0.163193	-0.871083	0.383709	NA
5830416I19Rik	0	NA	NA	NA	NA	NA
5830416P10Rik	0.51761	0.000181173	0.0264986	0.00683705	0.994545	NA
5830417I10Rik	312.525	0.0488602	0.152523	0.320347	0.748705	0.999878
5830418K08Rik	127.582	0.161834	0.172795	0.936565	0.348983	0.985446
5830418P13Rik	15.3183	0.241521	0.121231	1.99224	0.0463446	NA
5830428M24Rik	0.265912	-0.006065	0.0242176	-0.250437	0.802249	NA
5830432E09Rik	1.36713	-0.0277186	0.0439976	-0.630003	0.528693	NA
5830454E08Rik	24.0663	-0.0964764	0.14283	-0.675465	0.49938	NA
5830473C10Rik	0	NA	NA	NA	NA	NA
5930403L14Rik	58.0599	0.0632388	0.170043	0.371898	0.709969	0.999878
5930412G12Rik	82.841	0.55707	0.174012	3.20134	0.00136791	0.0468444
5930438M14Rik	2.82403	0.0343585	0.0614417	0.559205	0.576022	NA
6030407O03Rik	3.74823	0.0661033	0.0672727	0.982617	0.325796	NA
6030408B16Rik	4.74532	0.045953	0.0690234	0.66576	0.505564	NA
6030419C18Rik	646.123	-0.440573	0.145506	-3.02788	0.00246277	0.0710947
6030440G07Rik	0	NA	NA	NA	NA	NA
6030458C11Rik	685.444	0.105938	0.129183	0.820055	0.412185	0.996175
6030466F02Rik	2.54065	-0.0139633	0.0608464	-0.229484	0.818493	NA
6030468B19Rik	1.34752	0.00987437	0.0430268	0.229494	0.818485	NA
6030498E09Rik	0	NA	NA	NA	NA	NA
6230400D17Rik	19.1191	-0.0407231	0.131307	-0.310138	0.756456	NA
6330403A02Rik	78.5563	0.769254	0.173815	4.42571	9.61254e-06	0.000812337
6330403K07Rik	2.40422	0.00785576	0.0592178	0.132659	0.894463	NA
6330403M23Rik	163.138	-0.0297595	0.16752	-0.177647	0.859	0.999878
6330407A03Rik	0	NA	NA	NA	NA	NA
6330408A02Rik	589.552	-0.0456864	0.129928	-0.351629	0.725116	0.999878
6330409D20Rik	4.42188	0.0144062	0.0760267	0.189488	0.84971	NA
6330410L21Rik	61.7105	0.191271	0.171293	1.11662	0.264155	0.951641
6330415B21Rik	0	NA	NA	NA	NA	NA
6330416G13Rik	501.482	-0.0870693	0.134497	-0.64737	0.517392	0.999878
6330418K02Rik	0.927217	-0.0150343	0.037212	-0.404018	0.686199	NA
6330549D23Rik	17.5608	0.0376786	0.130629	0.28844	0.77301	NA
6430411K18Rik	0	NA	NA	NA	NA	NA
6430531B16Rik	3.02983	0.0222577	0.0655475	0.339566	0.734183	NA
6430548M08Rik	811.003	0.816771	0.133753	6.10654	1.01815e-09	2.96366e-07
6430550D23Rik	2.84062	0.0528883	0.0638232	0.828669	0.407292	NA
6430562O15Rik	2.85296	-0.00297629	0.0625427	-0.0475881	0.962044	NA
6430571L13Rik	1633.47	-0.0593962	0.125098	-0.474797	0.634932	0.999878
6430573F11Rik	3.89005	0.0329272	0.073001	0.451052	0.651952	NA
6430584L05Rik	1.82175	-0.0568333	0.0483611	-1.17519	0.23992	NA
6430706D22Rik	0	NA	NA	NA	NA	NA
6530402F18Rik	144.64	0.144081	0.170345	0.845819	0.397654	0.995296
6530411M01Rik	0	NA	NA	NA	NA	NA
6720401G13Rik	396.426	-0.0960975	0.143918	-0.667723	0.504311	0.999878
6720456H20Rik	73.5811	0.19092	0.171667	1.11215	0.266074	0.951641
6720468P15Rik	2.54604	-0.0348316	0.0607491	-0.573369	0.566395	NA
6720483E21Rik	0	NA	NA	NA	NA	NA
6720489N17Rik	9.64531	-0.00424804	0.106059	-0.0400536	0.96805	NA
6820408C15Rik	0	NA	NA	NA	NA	NA
6820431F20Rik	17.9528	-0.128721	0.13287	-0.96877	0.33266	NA
7420426K07Rik	0	NA	NA	NA	NA	NA
7420461P10Rik	3.75526	-0.038981	0.0722626	-0.539435	0.589587	NA
7420700N18Rik	0	NA	NA	NA	NA	NA
7420701I03Rik	0	NA	NA	NA	NA	NA
7530416G11Rik	0	NA	NA	NA	NA	NA
7530420F21Rik	0.531825	-0.0139087	0.0245877	-0.56568	0.571612	NA
7630403G23Rik	0.265912	-0.006065	0.0242176	-0.250437	0.802249	NA
8030411F24Rik	0	NA	NA	NA	NA	NA
8030423F21Rik	1.88286	-0.0586647	0.0491078	-1.19461	0.232239	NA
8030423J24Rik	0	NA	NA	NA	NA	NA
8030442B05Rik	0	NA	NA	NA	NA	NA
8030443G20Rik	0	NA	NA	NA	NA	NA
8030462N17Rik	145.389	0.0292652	0.171713	0.170431	0.864671	0.999878
8430403D17Rik	2.31043	-0.0242209	0.0572368	-0.423171	0.672171	NA
8430408G22Rik	209.757	-0.162553	0.12286	-1.32307	0.185811	0.887069
8430410A17Rik	108.299	-0.0862642	0.173537	-0.497093	0.619123	0.999878
8430419L09Rik	161.729	-0.177574	0.168131	-1.05617	0.290892	0.965466
8430422H06Rik	0	NA	NA	NA	NA	NA
8430423G03Rik	0.282001	0.00791707	0.0242176	0.326913	0.743734	NA
8430427H17Rik	51.6139	0.138197	0.168395	0.820671	0.411834	NA
8430429K09Rik	38.3616	-0.073556	0.154923	-0.474791	0.634936	NA
8430431K14Rik	0	NA	NA	NA	NA	NA
8430436N08Rik	1.25611	0.0123081	0.044705	0.275318	0.783072	NA
8430437L04Rik	0	NA	NA	NA	NA	NA
9030025P20Rik	18.0853	0.205389	0.126126	1.62845	0.10343	NA
9030204H09Rik	0.409607	-0.012015	0.0242778	-0.494898	0.620672	NA
9030404E10Rik	0.943305	0.00394365	0.0371902	0.10604	0.915551	NA
9030612E09Rik	61.9298	0.14851	0.171617	0.86536	0.386841	0.995296
9030617O03Rik	747.819	0.244736	0.130909	1.86952	0.0615508	0.55795
9030619P08Rik	1.04943	-0.015763	0.0360269	-0.437533	0.661725	NA
9030624G23Rik	0.456501	0.00145763	0.0252785	0.057663	0.954017	NA
9030624J02Rik	593.902	0.0449289	0.129656	0.346523	0.72895	0.999878
9130008F23Rik	2.65354	-0.0166404	0.0614554	-0.270772	0.786567	NA
9130011E15Rik	481.502	-0.0644195	0.141851	-0.454135	0.649732	0.999878
9130015A21Rik	0	NA	NA	NA	NA	NA
9130015L21Rik	0.282001	0.00791707	0.0242176	0.326913	0.743734	NA
9130017N09Rik	2.04452	-0.0134489	0.0508546	-0.264457	0.791428	NA
9130019O22Rik	57.7664	-0.0910238	0.168343	-0.540705	0.588711	0.999878
9130019P16Rik	13.0807	0.0545635	0.119387	0.457029	0.64765	NA
9130023H24Rik	54.0567	0.12604	0.169371	0.744162	0.456779	NA
9130024F11Rik	2.00696	-0.0336345	0.0546523	-0.615427	0.538272	NA
9130204L05Rik	0	NA	NA	NA	NA	NA
9130206I24Rik	12.7381	-0.105106	0.113929	-0.922558	0.356238	NA
9130209A04Rik	0	NA	NA	NA	NA	NA
9130221F21Rik	0	NA	NA	NA	NA	NA
9130221H12Rik	65.1236	0.041976	0.171726	0.244437	0.806893	0.999878
9130227L01Rik	0.282001	0.00791707	0.0242176	0.326913	0.743734	NA
9130230L23Rik	0	NA	NA	NA	NA	NA
9130401M01Rik	310.549	-0.175951	0.150218	-1.1713	0.241476	0.939196
9130409I23Rik	0	NA	NA	NA	NA	NA
9230009I02Rik	0	NA	NA	NA	NA	NA
9230102K24Rik	0	NA	NA	NA	NA	NA
9230102O04Rik	0	NA	NA	NA	NA	NA
9230104L09Rik	1.17841	-0.00202455	0.0379203	-0.0533896	0.957422	NA
9230105E05Rik	0	NA	NA	NA	NA	NA
9230110C19Rik	7.65788	0.065888	0.0978609	0.673282	0.500768	NA
9230110F15Rik	0	NA	NA	NA	NA	NA
9230112D13Rik	0	NA	NA	NA	NA	NA
9230112J17Rik	8.76288	-0.128844	0.102614	-1.25562	0.209256	NA
9230114K14Rik	19.2061	0.0311586	0.135225	0.230421	0.817765	NA
9230115E21Rik	0.941432	-0.0297823	0.0353109	-0.84343	0.398988	NA
9230116N13Rik	7.20088	0.0653184	0.0935991	0.697853	0.485269	NA
9330020H09Rik	13.195	-0.0708604	0.119219	-0.594372	0.552263	NA
9330111N05Rik	0.51761	0.000181173	0.0264986	0.00683705	0.994545	NA
9330117O12Rik	0	NA	NA	NA	NA	NA
9330133O14Rik	53.2917	0.0249405	0.16723	0.149139	0.881444	NA
9330151L19Rik	58.9585	0.000887241	0.171108	0.00518528	0.995863	0.999878
9330158H04Rik	0	NA	NA	NA	NA	NA
9330159F19Rik	732.429	0.123197	0.12514	0.984473	0.324883	0.979316
9330159M07Rik	43.1626	-0.197863	0.164691	-1.20142	0.229589	NA
9330162B11Rik	0.282001	0.00791707	0.0242176	0.326913	0.743734	NA
9330175E14Rik	1.11781	-0.00347554	0.037204	-0.0934183	0.925571	NA
9330175M20Rik	0	NA	NA	NA	NA	NA
9330178D15Rik	0	NA	NA	NA	NA	NA
9330179D12Rik	2.60715	-0.0372039	0.0618344	-0.601671	0.547393	NA
9330182L06Rik	0.783522	-0.00823027	0.0317435	-0.259274	0.795423	NA
9330182O14Rik	0	NA	NA	NA	NA	NA
9430007A20Rik	0	NA	NA	NA	NA	NA
9430008C03Rik	70.4249	0.0106769	0.173221	0.0616374	0.950852	0.999878
9430014N10Rik	0	NA	NA	NA	NA	NA
9430015G10Rik	89.3045	0.0675549	0.17437	0.387422	0.698444	0.999878
9430016H08Rik	328.388	0.160744	0.148638	1.08145	0.279499	0.959296
9430018G01Rik	0	NA	NA	NA	NA	NA
9430019J16Rik	0	NA	NA	NA	NA	NA
9430020K01Rik	451.787	-0.101672	0.139312	-0.729814	0.465504	0.999878
9430021M05Rik	0.691608	-0.00436705	0.0301904	-0.14465	0.884987	NA
9430023L20Rik	734.972	-0.0588832	0.123504	-0.476772	0.633525	0.999878
9430037G07Rik	15.5781	0.161436	0.126715	1.274	0.202662	NA
9430038I01Rik	72.2539	-0.0250856	0.170632	-0.147015	0.88312	0.999878
9430041J12Rik	0.486804	0.00152374	0.0258752	0.0588879	0.953041	NA
9430060I03Rik	4.32434	-0.0755814	0.0705683	-1.07104	0.284151	NA
9430069I07Rik	0	NA	NA	NA	NA	NA
9430076C15Rik	9.50506	0.0214633	0.104253	0.205878	0.836886	NA
9430076G02Rik	0	NA	NA	NA	NA	NA
9430083A17Rik	3.26795	-0.0366157	0.0664305	-0.551188	0.581505	NA
9430091E24Rik	138.577	-0.0740526	0.171576	-0.431602	0.666031	0.999878
9530002B09Rik	0	NA	NA	NA	NA	NA
9530003J23Rik	0	NA	NA	NA	NA	NA
9530026F06Rik	0	NA	NA	NA	NA	NA
9530026P05Rik	6.31625	0.03268	0.0892527	0.366152	0.714252	NA
9530027J09Rik	1.88072	0.0287737	0.0486994	0.590843	0.554625	NA
9530036O11Rik	0	NA	NA	NA	NA	NA
9530048J24Rik	0.819214	-0.021655	0.03015	-0.718243	0.472607	NA
9530051G07Rik	1.3025	0.0305539	0.0429709	0.711037	0.477061	NA
9530052E02Rik	3.56654	-0.0133045	0.0704093	-0.188959	0.850125	NA
9530053A07Rik	1.04943	-0.015763	0.0360269	-0.437533	0.661725	NA
9530059O14Rik	0	NA	NA	NA	NA	NA
9530068E07Rik	1961.46	0.135376	0.11124	1.21697	0.223615	0.92809
9530077C05Rik	9.75633	-0.0383161	0.105594	-0.362862	0.716708	NA
9530080O11Rik	4.75753	0.0548424	0.0773549	0.708971	0.478343	NA
9530082P21Rik	618.009	0.0184608	0.12818	0.144023	0.885482	0.999878
9530091C08Rik	335.465	0.98186	0.154333	6.36194	1.99215e-10	6.32598e-08
9630013A20Rik	0	NA	NA	NA	NA	NA
9630028B13Rik	0.251697	0.00791707	0.0242176	0.326913	0.743734	NA
9630028H03Rik	0	NA	NA	NA	NA	NA
9630033F20Rik	3282.21	-0.211218	0.0936682	-2.25497	0.0241355	0.332561
9830001H06Rik	234.012	-0.107447	0.162115	-0.662779	0.507472	0.999878
9830107B12Rik	0	NA	NA	NA	NA	NA
9830132P13Rik	0	NA	NA	NA	NA	NA
9830147E19Rik	20.3083	0.00993836	0.137249	0.0724113	0.942275	NA
9830166K06Rik	0	NA	NA	NA	NA	NA
9930012K11Rik	5.18724	0.00304299	0.0788363	0.0385989	0.96921	NA
9930013L23Rik	0.675519	-0.0215687	0.0301277	-0.71591	0.474047	NA
9930014A18Rik	13.2533	-0.149621	0.113745	-1.31541	0.188373	NA
9930021J03Rik	232.995	0.0202677	0.16193	0.125163	0.900394	0.999878
9930104L06Rik	295.493	0.156974	0.153127	1.02513	0.305304	0.971947
9930111J21Rik1	0.846003	0.0225621	0.0304628	0.740644	0.458909	NA
9930111J21Rik2	0.204803	-0.006065	0.0242176	-0.250437	0.802249	NA
A030009H04Rik	2.27661	0.0338436	0.0583116	0.580392	0.56165	NA
A130010J15Rik	101.85	0.125858	0.173881	0.723817	0.469178	0.999878
A130049A11Rik	0.265912	-0.006065	0.0242176	-0.250437	0.802249	NA
A130077B15Rik	1.31535	-0.0228803	0.0396437	-0.577148	0.56384	NA
A1bg	8.7687	-0.0732758	0.100489	-0.729188	0.465886	NA
A1cf	0	NA	NA	NA	NA	NA
A230001M10Rik	0.265912	-0.006065	0.0242176	-0.250437	0.802249	NA
A230020J21Rik	4.17557	-0.0145446	0.0762328	-0.190792	0.848689	NA
A230028O05Rik	0.785396	0.0253678	0.0322446	0.786732	0.431439	NA
A230046K03Rik	141.484	0.188054	0.171204	1.09843	0.272019	0.954251
A230050P20Rik	59.6106	-0.173625	0.170158	-1.02037	0.307551	0.971947
A230056J06Rik	0.204803	-0.006065	0.0242176	-0.250437	0.802249	NA
A230056P14Rik	9.17295	0.0926182	0.102895	0.900121	0.368056	NA
A230057D06Rik	0.409607	-0.012015	0.0242778	-0.494898	0.620672	NA
A230065H16Rik	0	NA	NA	NA	NA	NA
A230070E04Rik	0	NA	NA	NA	NA	NA
A230072C01Rik	21.6917	0.101295	0.137981	0.734119	0.462876	NA
A230072E10Rik	1.92976	-0.0481056	0.0519273	-0.926404	0.354236	NA
A230073K19Rik	4.68134	0.0350843	0.0790798	0.443657	0.657291	NA
A230077H06Rik	0.265912	-0.006065	0.0242176	-0.250437	0.802249	NA
A230108P19Rik	0	NA	NA	NA	NA	NA
A2m	0.251697	0.00791707	0.0242176	0.326913	0.743734	NA
A330009N23Rik	13.5119	0.0594428	0.11497	0.51703	0.605135	NA
A330021E22Rik	1.14624	-0.036116	0.0388053	-0.930697	0.35201	NA
A330023F24Rik	216.354	-0.11115	0.168463	-0.65979	0.509389	0.999878
A330032B11Rik	1.37783	0.00908483	0.0401746	0.226134	0.821097	NA
A330035P11Rik	7.24447	0.0105851	0.0875635	0.120884	0.903783	NA
A330040F15Rik	1.07091	-0.0171235	0.0366245	-0.467541	0.640113	NA
A330041J22Rik	12.0674	0.123764	0.116081	1.06619	0.286338	NA
A330048O09Rik	0	NA	NA	NA	NA	NA
A330049N07Rik	0	NA	NA	NA	NA	NA
A330050B17Rik	0.974111	0.00140658	0.0376089	0.0374002	0.970166	NA
A330050F15Rik	0	NA	NA	NA	NA	NA
A330069E16Rik	33.633	0.0508833	0.157107	0.323877	0.746031	NA
A330070K13Rik	0	NA	NA	NA	NA	NA
A330076C08Rik	0	NA	NA	NA	NA	NA
A330076H08Rik	0.813826	-0.00747492	0.0322313	-0.231915	0.816604	NA
A330093E20Rik	0.813826	-0.00747492	0.0322313	-0.231915	0.816604	NA
A330102I10Rik	2.04151	0.0408342	0.0552784	0.7387	0.460089	NA
A3galt2	2.0777	0.0114027	0.0477013	0.239043	0.811072	NA
A430005L14Rik	307.841	-0.00637821	0.151688	-0.0420482	0.96646	0.999878
A430033K04Rik	59.5858	0.077236	0.171342	0.45077	0.652155	0.999878
A430035B10Rik	12.6167	0.15737	0.117229	1.34242	0.17946	NA
A430071A18Rik	0.265912	-0.006065	0.0242176	-0.250437	0.802249	NA
A430078G23Rik	0.708198	0.00932696	0.0305026	0.305776	0.759775	NA
A430088P11Rik	0	NA	NA	NA	NA	NA
A430089I19Rik	0	NA	NA	NA	NA	NA
A430090L17Rik	1.81824	-0.00633732	0.0518479	-0.122229	0.902718	NA
A430092G05Rik	0	NA	NA	NA	NA	NA
A430093F15Rik	1.58501	0.0368564	0.0472498	0.780033	0.435371	NA
A430105I19Rik	1413.5	0.142665	0.116376	1.2259	0.220237	0.925329
A430107P09Rik	0	NA	NA	NA	NA	NA
A4galt	119.389	0.081395	0.172553	0.47171	0.637134	0.999878
A4gnt	0	NA	NA	NA	NA	NA
A530006G24Rik	0	NA	NA	NA	NA	NA
A530013C23Rik	88.0212	-0.209188	0.173601	-1.20499	0.228206	0.932431
A530016L24Rik	19.3138	0.154109	0.135889	1.13408	0.256761	NA
A530032D15Rik	8.20537	-0.00477384	0.0900471	-0.0530149	0.95772	NA
A530046M15Rik	0	NA	NA	NA	NA	NA
A530050N04Rik	1.30113	-0.00784104	0.0393546	-0.199241	0.842075	NA
A530053G22Rik	0	NA	NA	NA	NA	NA
A530054K11Rik	29.5759	0.143617	0.153378	0.936358	0.349089	NA
A530058N18Rik	0	NA	NA	NA	NA	NA
A530064D06Rik	1.23952	-0.00413966	0.0417593	-0.0991315	0.921034	NA
A530065N20Rik	0	NA	NA	NA	NA	NA
A530072M11Rik	5.57674	0.0261615	0.0806204	0.324501	0.745558	NA
A530088E08Rik	0.736628	-0.0232317	0.0312523	-0.74336	0.457264	NA
A530099J19Rik	2.96283	0.0424695	0.0604518	0.702535	0.482346	NA
A630001G21Rik	5.90477	0.0128734	0.0879115	0.146436	0.883577	NA
A630007B06Rik	27.2438	0.0367582	0.142451	0.258042	0.796374	NA
A630010A05Rik	0	NA	NA	NA	NA	NA
A630012P03Rik	0	NA	NA	NA	NA	NA
A630019I02Rik	0.866108	-0.0112694	0.0333972	-0.337435	0.735789	NA
A630020A06	1.61531	0.0376434	0.0475686	0.791348	0.428741	NA
A630023A22Rik	0	NA	NA	NA	NA	NA
A630033H20Rik	3.50192	0.0450996	0.06952	0.648728	0.516514	NA
A630066F11Rik	18.8222	0.10007	0.135737	0.737238	0.460978	NA
A630072M18Rik	48.1963	-0.126353	0.165501	-0.76346	0.445189	NA
A630073D07Rik	0	NA	NA	NA	NA	NA
A630075F10Rik	2.80844	0.0145281	0.063944	0.2272	0.820268	NA
A630076J17Rik	0.503395	0.0140226	0.0243329	0.57628	0.564426	NA
A630077J23Rik	3.87446	0.00987901	0.0695032	0.142138	0.886971	NA
A630089N07Rik	3.44245	-0.0450108	0.0686714	-0.655452	0.512177	NA
A630095E13Rik	0	NA	NA	NA	NA	NA
A630095N17Rik	0.265912	-0.006065	0.0242176	-0.250437	0.802249	NA
A730008H23Rik	0	NA	NA	NA	NA	NA
A730017C20Rik	0.251697	0.00791707	0.0242176	0.326913	0.743734	NA
A730017L22Rik	36.543	0.0118109	0.152473	0.0774621	0.938256	NA
A730018C14Rik	0	NA	NA	NA	NA	NA
A730020E08Rik	0	NA	NA	NA	NA	NA
A730020M07Rik	4.50359	-0.0248133	0.0695304	-0.35687	0.721189	NA
A730036I17Rik	3.81637	-0.0413049	0.0732512	-0.563881	0.572835	NA
A730043L09Rik	0.251697	0.00791707	0.0242176	0.326913	0.743734	NA
A730046J19Rik	0	NA	NA	NA	NA	NA
A730056A06Rik	12.8532	-0.0393283	0.11611	-0.338716	0.734823	NA
A730082K24Rik	0	NA	NA	NA	NA	NA
A730085A09Rik	0.813826	-0.00747492	0.0322313	-0.231915	0.816604	NA
A730085K08Rik	0.204803	-0.006065	0.0242176	-0.250437	0.802249	NA
A730090H04Rik	0	NA	NA	NA	NA	NA
A730090N16Rik	2.86072	0.00910796	0.0633048	0.143875	0.885599	NA
A730098P11Rik	117.532	0.0336526	0.173761	0.193671	0.846433	0.999878
A830009L08Rik	0.829914	0.00927227	0.0325174	0.285148	0.775531	NA
A830010M20Rik	144.931	0.400845	0.169697	2.36213	0.0181704	0.283647
A830018L16Rik	0	NA	NA	NA	NA	NA
A830019L24Rik	0	NA	NA	NA	NA	NA
A830052D11Rik	102.965	0.102353	0.174257	0.587371	0.556955	0.999878
A830080D01Rik	27.5241	0.143458	0.149086	0.962251	0.335923	NA
A830082K12Rik	2.80657	-0.022775	0.0631365	-0.360727	0.718304	NA
A830082N09Rik	82.7647	0.0403196	0.173739	0.232069	0.816484	0.999878
A930001A20Rik	0.547913	0.000419607	0.0270602	0.0155064	0.987628	NA
A930001C03Rik	0	NA	NA	NA	NA	NA
A930003A15Rik	19.0824	0.2175	0.134432	1.61792	0.105679	NA
A930003O13Rik	0.282001	0.00791707	0.0242176	0.326913	0.743734	NA
A930004D18Rik	6.06131	-0.0430244	0.0846586	-0.508211	0.611305	NA
A930005H10Rik	152.563	-0.0512407	0.172371	-0.297271	0.76626	0.999878
A930006I01Rik	0	NA	NA	NA	NA	NA
A930006K02Rik	2.32401	0.0394904	0.0538429	0.733438	0.463291	NA
A930007I19Rik	5.67268	-0.0318344	0.0854766	-0.372434	0.70957	NA
A930009A15Rik	0	NA	NA	NA	NA	NA
A930011G23Rik	0.503395	0.0140226	0.0243329	0.57628	0.564426	NA
A930011O12Rik	0	NA	NA	NA	NA	NA
A930012L18Rik	0.783522	-0.00823027	0.0317435	-0.259274	0.795423	NA
A930013F10Rik	32.4113	-0.0580769	0.155731	-0.37293	0.7092	NA
A930015D03Rik	17.4252	-0.0576241	0.132613	-0.434528	0.663905	NA
A930016O22Rik	670.173	0.345912	0.144864	2.38784	0.0169476	0.270976
A930017M01Rik	0.456501	0.00145763	0.0252785	0.057663	0.954017	NA
A930018P22Rik	5.23226	-0.0160484	0.0827378	-0.193967	0.846202	NA
A930019D19Rik	0	NA	NA	NA	NA	NA
A930024E05Rik	17.3241	0.120636	0.130583	0.923829	0.355575	NA
A930041C12Rik	1.128	0.0294354	0.034723	0.847719	0.396594	NA
AA387883	0.755092	0.0204111	0.0289947	0.703959	0.481459	NA
AA388235	37.0729	-0.149021	0.160297	-0.929656	0.352549	NA
AA414768	22.5976	0.0306565	0.142379	0.215316	0.829521	NA
AA415398	78.6938	0.208409	0.17401	1.19769	0.231039	0.932431
AA465934	2.16674	-0.0198237	0.0568313	-0.348817	0.727227	NA
AA467197	0	NA	NA	NA	NA	NA
AA474331	13.609	0.0900656	0.121933	0.738647	0.460121	NA
AA536875	0	NA	NA	NA	NA	NA
AA543186	2.16135	0.00156471	0.0515533	0.0303513	0.975787	NA
AA545190	0	NA	NA	NA	NA	NA
AA619741	0	NA	NA	NA	NA	NA
AA792892	0	NA	NA	NA	NA	NA
AA986860	13.9716	0.132453	0.12136	1.0914	0.275095	NA
AA987161	45.8114	0.0574228	0.165006	0.348005	0.727837	NA
AB099516	0	NA	NA	NA	NA	NA
AB124611	15.9788	-0.00794424	0.12324	-0.0644616	0.948603	NA
AF067061	0	NA	NA	NA	NA	NA
AF067063	0	NA	NA	NA	NA	NA
AF251705	5.7284	-0.0144606	0.0869485	-0.166312	0.867911	NA
AF357355	0	NA	NA	NA	NA	NA
AF357359	3.93996	-0.00459338	0.0732131	-0.0627399	0.949974	NA
AF357399	0.675519	-0.0215687	0.0301277	-0.71591	0.474047	NA
AF357425	0	NA	NA	NA	NA	NA
AF357426	0	NA	NA	NA	NA	NA
AF366264	0	NA	NA	NA	NA	NA
AF529169	0	NA	NA	NA	NA	NA
AI115009	1.80403	0.0126339	0.052373	0.24123	0.809377	NA
AI118078	41.0864	0.0952328	0.15697	0.606695	0.544053	NA
AI182371	2.50797	-0.0439682	0.0571703	-0.769073	0.44185	NA
AI197445	0.61441	-0.0165336	0.0263903	-0.626502	0.530986	NA
AI314180	3677.34	0.0807484	0.0935712	0.862963	0.388158	0.995296
AI314831	0	NA	NA	NA	NA	NA
AI316807	725.679	-0.0963277	0.123648	-0.779051	0.43595	0.998543
AI317395	156.698	0.0341535	0.171923	0.198656	0.842532	0.999878
AI413582	32.4965	-0.123102	0.15328	-0.803118	0.421906	NA
AI414108	28.8052	-0.0263549	0.148208	-0.177824	0.858861	NA
AI427809	2.65053	0.0336404	0.0578254	0.581758	0.56073	NA
AI429214	5.09021	-0.0997841	0.0814383	-1.22527	0.220473	NA
AI450353	6.46877	0.0316149	0.0918371	0.34425	0.730659	NA
AI462493	672.226	0.1265	0.125535	1.00768	0.313608	0.973599
AI463170	0.913002	0.00271463	0.0341384	0.0795184	0.93662	NA
AI464131	3441.22	0.204253	0.100307	2.03627	0.0417236	0.458304
AI467606	21.0527	-0.000258003	0.13851	-0.00186271	0.998514	NA
AI480653	153.616	0.22062	0.168749	1.30738	0.191084	0.892718
AI504432	0.927217	-0.0150343	0.037212	-0.404018	0.686199	NA
AI506816	33.3995	-0.0104797	0.15696	-0.0667671	0.946767	NA
AI507597	0.265912	-0.006065	0.0242176	-0.250437	0.802249	NA
AI593442	3.86865	-0.0416444	0.0706143	-0.589745	0.555362	NA
AI597468	193.888	0.0193798	0.164826	0.117577	0.906403	0.999878
AI597479	452.494	-0.0559168	0.138115	-0.404857	0.685583	0.999878
AI606473	0	NA	NA	NA	NA	NA
AI607873	118.372	0.0841406	0.172728	0.487128	0.626168	0.999878
AI646519	0	NA	NA	NA	NA	NA
AI661453	11.9882	-0.10646	0.114258	-0.931755	0.351463	NA
AI662270	4.47228	-0.0258508	0.0783797	-0.329816	0.741539	NA
AI747448	0	NA	NA	NA	NA	NA
AI836003	1.06552	0.000520141	0.0388137	0.013401	0.989308	NA
AI837181	788.202	0.00520508	0.131215	0.0396684	0.968357	0.999878
AI846148	247.883	-0.162068	0.156614	-1.03482	0.300751	0.971947
AI847159	0.755092	0.0204111	0.0289947	0.703959	0.481459	NA
AI848285	0.799611	0.00995072	0.0345136	0.288313	0.773107	NA
AI854517	0	NA	NA	NA	NA	NA
AI854703	77.7542	0.0963618	0.174024	0.553728	0.579765	0.999878
AI987944	175.861	0.0372435	0.166193	0.224098	0.822681	0.999878
AK010878	56.7332	0.00157208	0.170806	0.0092039	0.992656	0.999878
AK129341	9.93965	-0.0449264	0.108558	-0.413848	0.678985	NA
AU015228	0	NA	NA	NA	NA	NA
AU015836	0.409607	-0.012015	0.0242778	-0.494898	0.620672	NA
AU016765	0	NA	NA	NA	NA	NA
AU018091	0	NA	NA	NA	NA	NA
AU018829	0	NA	NA	NA	NA	NA
AU019823	165.65	0.0108734	0.168143	0.0646679	0.948438	0.999878
AU019990	2.95026	-0.0290533	0.0655825	-0.443005	0.657762	NA
AU021063	0	NA	NA	NA	NA	NA
AU021092	24.1575	0.0727171	0.139749	0.52034	0.602827	NA
AU022252	90.4998	-0.0397445	0.174361	-0.227943	0.819691	0.999878
AU022751	0	NA	NA	NA	NA	NA
AU022754	0.204803	-0.006065	0.0242176	-0.250437	0.802249	NA
AU022793	0	NA	NA	NA	NA	NA
AU023762	0.470716	-0.0140094	0.0255958	-0.547331	0.584151	NA
AU023871	1.44483	-0.014518	0.0451271	-0.321713	0.74767	NA
AU040320	1527.3	-0.0885068	0.10494	-0.843408	0.399001	0.995296
AU040972	0	NA	NA	NA	NA	NA
AU041133	5.62277	0.00355744	0.0854964	0.0416093	0.96681	NA
AV039307	3.17065	-0.010968	0.0610859	-0.179551	0.857505	NA
AV051173	2.33722	0.0336256	0.0572914	0.586923	0.557256	NA
AV320801	0	NA	NA	NA	NA	NA
AW011738	63.3729	0.029174	0.171785	0.169828	0.865145	0.999878
AW046200	3.62464	0.0370224	0.0692846	0.534353	0.593098	NA
AW112010	75.8442	-0.053684	0.173485	-0.309445	0.756983	0.999878
AW146154	53.2888	-0.0107613	0.169114	-0.0636335	0.949262	NA
AW209491	357.783	0.0275799	0.148281	0.185997	0.852447	0.999878
AW495222	0	NA	NA	NA	NA	NA
AW549542	37.3662	-0.171382	0.159623	-1.07367	0.282971	NA
AW549877	281.517	-0.0221235	0.155057	-0.14268	0.886543	0.999878
AW551984	17.5216	0.106188	0.13258	0.800941	0.423166	NA
AW554918	68.8812	-0.0602692	0.173257	-0.347861	0.727945	0.999878
AY074887	1.021	0.0151481	0.0357007	0.424308	0.671341	NA
AY358078	1.05081	0.0189769	0.0361406	0.525086	0.599523	NA
AY512915	0	NA	NA	NA	NA	NA
AY512931	0	NA	NA	NA	NA	NA
AY761184	0	NA	NA	NA	NA	NA
AY761185	0	NA	NA	NA	NA	NA
Aaas	165.071	-0.0349465	0.167193	-0.209019	0.834434	0.999878
Aacs	129.761	0.340515	0.172166	1.97783	0.0479476	0.493168
Aadac	0	NA	NA	NA	NA	NA
Aadacl2	0	NA	NA	NA	NA	NA
Aadacl3	0	NA	NA	NA	NA	NA
Aadat	0	NA	NA	NA	NA	NA
Aaed1	386.907	-0.127301	0.149011	-0.854305	0.392936	0.995296
Aagab	540.143	0.105762	0.133399	0.792826	0.427879	0.997288
Aak1	507.302	0.0650666	0.138632	0.469348	0.638821	0.999878
Aamdc	1943.94	0.26585	0.101274	2.62504	0.00866381	0.17494
Aamp	2295.23	-0.0689105	0.101807	-0.676875	0.498485	0.999878
Aanat	1.8367	0.0449998	0.0503994	0.892863	0.371931	NA
Aar2	735.602	0.00468551	0.125941	0.037204	0.970322	0.999878
Aard	0.204803	-0.006065	0.0242176	-0.250437	0.802249	NA
Aars	3976.5	-0.239195	0.104851	-2.28129	0.0225312	0.3182
Aars2	777.867	0.00692366	0.121166	0.0571417	0.954432	0.999878
Aarsd1	978.239	-0.0699002	0.115629	-0.604524	0.545495	0.999878
Aasdh	146.609	0.247719	0.170476	1.45311	0.146195	0.824094
Aasdhppt	292.055	-0.0247261	0.151932	-0.162745	0.870719	0.999878
Aass	2.38576	-0.0411076	0.0562815	-0.730392	0.465151	NA
Aatf	280.722	-0.00613156	0.158477	-0.0386906	0.969137	0.999878
Aatk	457.988	-0.0452069	0.150339	-0.300699	0.763644	0.999878
Abat	92.8208	-0.238307	0.174325	-1.36703	0.171617	0.863896
Abca1	178.626	0.108654	0.165312	0.657267	0.51101	0.999878
Abca12	0	NA	NA	NA	NA	NA
Abca13	0	NA	NA	NA	NA	NA
Abca14	0	NA	NA	NA	NA	NA
Abca15	0.204803	-0.006065	0.0242176	-0.250437	0.802249	NA
Abca16	0	NA	NA	NA	NA	NA
Abca17	0.265912	-0.006065	0.0242176	-0.250437	0.802249	NA
Abca2	980.157	-0.0623742	0.115008	-0.542348	0.587579	0.999878
Abca3	341.122	-0.178059	0.152671	-1.16629	0.243495	0.939465
Abca4	44.3043	-0.30776	0.163456	-1.88283	0.0597239	NA
Abca5	176.975	0.0529691	0.165933	0.319219	0.74956	0.999878
Abca6	75.1998	0.267422	0.173874	1.53803	0.124042	0.775562
Abca7	760.619	-0.327059	0.125217	-2.61195	0.00900279	0.178566
Abca8a	1131.02	0.082034	0.116754	0.702625	0.48229	0.999878
Abca8b	420.674	0.275979	0.144603	1.90852	0.0563234	0.534613
Abca9	281.461	0.184831	0.158041	1.16951	0.242199	0.939465
Abcb10	738.199	-0.135366	0.128707	-1.05174	0.29292	0.968611
Abcb11	0	NA	NA	NA	NA	NA
Abcb1a	197.546	-0.192468	0.164877	-1.16734	0.243074	0.939465
Abcb1b	203.553	-0.235059	0.16472	-1.42702	0.153573	0.841883
Abcb4	5177.23	-0.21704	0.0888456	-2.44289	0.01457	0.246256
Abcb5	0	NA	NA	NA	NA	NA
Abcb6	825.616	-0.0131744	0.123315	-0.106835	0.91492	0.999878
Abcb7	566.822	-0.0325471	0.131367	-0.247757	0.804322	0.999878
Abcb8	1612.87	-0.184053	0.114918	-1.60159	0.109246	0.730092
Abcb9	300.366	-0.337236	0.158019	-2.13415	0.0328307	0.400943
Abcc1	1251.91	0.172744	0.116583	1.48172	0.138414	0.810942
Abcc10	161.215	-0.102807	0.168594	-0.609789	0.542002	0.999878
Abcc12	0.282001	0.00791707	0.0242176	0.326913	0.743734	NA
Abcc2	0	NA	NA	NA	NA	NA
Abcc3	15.0484	-0.0488366	0.113623	-0.429813	0.667332	NA
Abcc4	349.286	-0.0101329	0.149068	-0.0679753	0.945805	0.999878
Abcc5	1050.52	0.0643139	0.11543	0.55717	0.577411	0.999878
Abcc6	1.83483	0.00832214	0.0486858	0.170936	0.864274	NA
Abcc8	148.752	0.829553	0.174328	4.75858	1.94961e-06	0.00021734
Abcc9	3370.16	0.0666138	0.103937	0.640906	0.521584	0.999878
Abcd1	1172.74	0.0139668	0.11329	0.123284	0.901882	0.999878
Abcd2	975.492	0.0759392	0.116502	0.651829	0.514512	0.999878
Abcd3	1347.12	-0.0971071	0.11348	-0.855722	0.392151	0.995296
Abcd4	211.216	0.020903	0.166919	0.125229	0.900343	0.999878
Abce1	1043.32	0.0346201	0.113828	0.304144	0.761018	0.999878
Abcf1	4231.67	-0.0399908	0.0897952	-0.445355	0.656063	0.999878
Abcf2	3679.49	-0.0547651	0.0949	-0.577082	0.563884	0.999878
Abcf3	1521.78	-0.0771489	0.106326	-0.725591	0.468089	0.999878
Abcg1	97.9906	-0.00603222	0.174149	-0.0346384	0.972368	0.999878
Abcg2	433.597	0.232938	0.139989	1.66397	0.0961176	0.688459
Abcg3	5.76897	-0.0443699	0.0824859	-0.537909	0.59064	NA
Abcg4	34.0456	0.188835	0.157454	1.1993	0.230411	NA
Abcg5	0.470716	-0.0140094	0.0255958	-0.547331	0.584151	NA
Abcg8	0	NA	NA	NA	NA	NA
Abhd1	1.55045	-0.0323926	0.046016	-0.703942	0.481469	NA
Abhd10	187.783	-0.0430965	0.165624	-0.260208	0.794704	0.999878
Abhd11	1086.22	-0.122958	0.114454	-1.0743	0.282688	0.961468
Abhd12	780.308	0.00728561	0.122051	0.059693	0.9524	0.999878
Abhd12b	0	NA	NA	NA	NA	NA
Abhd13	218.926	0.06258	0.160724	0.389362	0.697008	0.999878
Abhd14a	268.657	-0.148135	0.158137	-0.936745	0.34889	0.985446
Abhd14b	222.459	0.00311897	0.16266	0.0191748	0.984702	0.999878
Abhd15	8.73675	0.00738439	0.097949	0.0753901	0.939904	NA
Abhd16a	2693.53	-0.00931555	0.096811	-0.0962241	0.923343	0.999878
Abhd16b	0	NA	NA	NA	NA	NA
Abhd2	7.22715	-0.09786	0.0865692	-1.13043	0.258297	NA
Abhd3	11.1225	-0.0299524	0.110837	-0.270238	0.786977	NA
Abhd4	652.702	-0.196767	0.127639	-1.54159	0.123174	0.771853
Abhd5	825.702	-0.022027	0.120593	-0.182655	0.855069	0.999878
Abhd6	165.23	0.213405	0.168965	1.26301	0.206585	0.915543
Abhd8	758.586	0.20754	0.122923	1.68837	0.0913403	0.677065
Abi1	412.717	0.0444113	0.140921	0.31515	0.752648	0.999878
Abi2	109.796	-0.116077	0.174225	-0.666245	0.505254	0.999878
Abi3	78.1055	0.115334	0.17026	0.677399	0.498153	0.999878
Abi3bp	523.873	0.0223362	0.133913	0.166797	0.86753	0.999878
Abl1	2030.14	-0.0460585	0.103168	-0.446442	0.655278	0.999878
Abl2	362.333	0.0123621	0.14786	0.083607	0.933369	0.999878
Ablim1	1117.86	0.70517	0.119068	5.92241	3.17258e-09	7.91558e-07
Ablim2	1732.3	-0.0991741	0.118562	-0.836475	0.402888	0.995296
Ablim3	785.964	-0.570833	0.132247	-4.31643	1.58576e-05	0.00126849
Abo	0	NA	NA	NA	NA	NA
Abp1	0	NA	NA	NA	NA	NA
Abr	382.499	-0.0950057	0.143453	-0.66228	0.507792	0.999878
Abra	4793.1	0.130596	0.0978191	1.33508	0.18185	0.879781
Abracl	14.0492	-0.0389855	0.123479	-0.315726	0.752211	NA
Abt1	267.948	0.231067	0.157158	1.47028	0.141486	0.817327
Abtb1	818.711	-0.198543	0.120103	-1.65311	0.0983081	0.694185
Abtb2	466.591	-0.520245	0.143842	-3.61678	0.000298285	0.0137493
Acaa1a	1287.81	-0.0529828	0.111717	-0.474259	0.635315	0.999878
Acaa1b	2.47553	0.0428222	0.0549188	0.779737	0.435546	NA
Acaa2	3751.93	-0.565408	0.106285	-5.31975	1.03909e-07	1.70135e-05
Acaca	272.815	-0.0926344	0.154425	-0.599867	0.548595	0.999878
Acacb	9919.73	-0.237849	0.0994781	-2.39097	0.0168039	0.270489
Acad10	148.286	-0.0941587	0.172266	-0.54659	0.58466	0.999878
Acad11	1418.22	-0.101905	0.106574	-0.956197	0.338973	0.981295
Acad12	725.64	0.163386	0.134773	1.2123	0.225397	0.929529
Acad8	1000.19	0.069351	0.130126	0.53295	0.594068	0.999878
Acad9	834.816	-0.0937846	0.126868	-0.739231	0.459767	0.999878
Acadl	5578.24	-0.607343	0.0925758	-6.5605	5.36279e-11	1.87322e-08
Acadm	6178.68	-0.425187	0.0891122	-4.77137	1.82977e-06	0.000206173
Acads	1992.52	-0.279647	0.102188	-2.7366	0.00620771	0.140498
Acadsb	1626.38	-0.230503	0.110449	-2.08697	0.0368912	0.429136
Acadvl	8192.03	-0.438561	0.101085	-4.33853	1.43438e-05	0.00117429
Acan	1.22531	0.013416	0.0417516	0.32133	0.747961	NA
Acap1	10.2554	-0.0128039	0.10597	-0.120826	0.903829	NA
Acap2	218.587	0.101067	0.161299	0.626579	0.530935	0.999878
Acap3	532.351	0.0328511	0.132796	0.24738	0.804614	0.999878
Acat1	4486.47	-0.329883	0.0905766	-3.64203	0.000270493	0.0128841
Acat2	112.816	0.0384402	0.173474	0.22159	0.824633	0.999878
Acat3	1.00679	0.0266908	0.0330936	0.806524	0.419941	NA
Acbd3	303.117	0.103133	0.151883	0.679031	0.497118	0.999878
Acbd4	496.628	-0.0710066	0.137374	-0.516886	0.605236	0.999878
Acbd5	462.183	-0.0606128	0.143026	-0.423787	0.671721	0.999878
Acbd6	957.383	-0.179572	0.118004	-1.52174	0.128075	0.785762
Acbd7	3.48446	-0.0123622	0.0682918	-0.18102	0.856352	NA
Accs	62.3214	0.10923	0.171707	0.636139	0.524686	0.999878
Accsl	0.846003	0.0225621	0.0304628	0.740644	0.458909	NA
Acd	192.398	0.127649	0.164697	0.775054	0.438308	0.999092
Ace	2290.34	0.0313736	0.104381	0.300568	0.763744	0.999878
Ace2	12.4494	-0.0429282	0.110095	-0.38992	0.696596	NA
Ace3	0.204803	-0.006065	0.0242176	-0.250437	0.802249	NA
Acer1	0	NA	NA	NA	NA	NA
Acer2	61.9047	-0.14537	0.167119	-0.869863	0.384375	0.995296
Acer3	29.7888	0.0454809	0.153212	0.29685	0.766581	NA
Ache	1672.48	0.337589	0.12942	2.60847	0.00909476	0.179143
Acin1	1905.04	-0.0620074	0.100712	-0.615691	0.538098	0.999878
Acly	459.595	-0.310169	0.141829	-2.18692	0.0287485	0.373303
Acmsd	0.282001	0.00791707	0.0242176	0.326913	0.743734	NA
Acn9	113.195	-0.0721698	0.173213	-0.416653	0.676932	0.999878
Acnat1	0	NA	NA	NA	NA	NA
Acnat2	0	NA	NA	NA	NA	NA
Aco1	567.23	-0.164835	0.131481	-1.25368	0.209958	0.917632
Aco2	46049.6	-0.368527	0.0814612	-4.52396	6.06938e-06	0.000567866
Acot1	25.593	0.149212	0.144963	1.02931	0.303335	NA
Acot10	1.59872	0.0207421	0.0457401	0.453478	0.650204	NA
Acot11	297.848	-0.340743	0.156268	-2.1805	0.0292205	0.376453
Acot12	0	NA	NA	NA	NA	NA
Acot13	1104.67	-0.203191	0.113631	-1.78817	0.0737489	0.605831
Acot2	606.661	-0.298902	0.142217	-2.10173	0.0355773	0.419063
Acot3	0	NA	NA	NA	NA	NA
Acot4	1.74529	0.044606	0.048724	0.915485	0.359937	NA
Acot5	0	NA	NA	NA	NA	NA
Acot6	74.1151	0.179624	0.172596	1.04072	0.298007	0.970961
[truncated: 21,422 more rows]

## Sheet: Wild_MOV_vs_Wild_sham
RNA-seq results of the plantaris muscle, comparing Wild_MOV with Wild_sham
Gene Name	baseMean	log2FoldChange (Wild_MOV/Wild_sham)	lfcSE	stat	pvalue	padj
0610005C13Rik	5.60154	-0.0940001	0.277637	-0.338572	0.734932	NA
0610007N19Rik	88.5302	0.537718	0.274647	1.95785	0.0502474	0.143512
0610007P14Rik	58.8612	0.177591	0.31039	0.572154	0.567218	0.738311
0610008F07Rik	0	NA	NA	NA	NA	NA
0610009B14Rik	0	NA	NA	NA	NA	NA
0610009B22Rik	276	-0.594163	0.186515	-3.18559	0.00144457	0.00860908
0610009D07Rik	220.401	-0.0151805	0.203505	-0.0745954	0.940537	0.969525
0610009L18Rik	433.495	-0.155394	0.156424	-0.993414	0.320508	0.525775
0610009O20Rik	3041.68	-0.356848	0.0938223	-3.80345	0.000142695	0.00121846
0610010B08Rik	0	NA	NA	NA	NA	NA
0610010F05Rik	216.45	-0.0474654	0.203253	-0.233529	0.815351	0.903677
0610010K14Rik	436.533	-0.242594	0.160023	-1.516	0.12952	0.284166
0610011F06Rik	442.632	-0.368949	0.157496	-2.34259	0.0191504	0.0688057
0610012G03Rik	1748.01	-0.289846	0.108215	-2.67842	0.00739703	0.0328268
0610012H03Rik	0.262785	0.0281573	0.0949627	0.296509	0.766841	NA
0610030E20Rik	465.796	0.122144	0.157559	0.775229	0.438204	0.638621
0610031J06Rik	577.363	0.288885	0.145207	1.98946	0.0466504	0.136287
0610031O16Rik	0	NA	NA	NA	NA	NA
0610037L13Rik	488.92	-0.0979447	0.150644	-0.650175	0.515579	0.700558
0610038B21Rik	10.8333	-0.284084	0.327945	-0.866256	0.38635	0.593264
0610038L08Rik	0.432479	-0.0508057	0.0951462	-0.533975	0.593359	NA
0610039K10Rik	1.04583	-0.00672151	0.140301	-0.0479076	0.96179	NA
0610040B10Rik	22.4209	0.272083	0.347527	0.782914	0.433678	0.634043
0610040F04Rik	7.90146	-0.587205	0.310127	-1.89344	0.0582998	NA
0610040J01Rik	152.752	-1.33406	0.240965	-5.53632	3.08888e-08	6.8471e-07
0610043K17Rik	9.68671	0.098386	0.312307	0.31503	0.752739	0.864832
1100001G20Rik	3.21751	0.221476	0.231087	0.958409	0.337857	NA
1110001A16Rik	100.1	-0.214654	0.268829	-0.79848	0.424592	0.626279
1110001J03Rik	568.047	-0.242506	0.142661	-1.69988	0.0891537	0.217807
1110002L01Rik	54.8764	-0.40256	0.313859	-1.28261	0.199627	0.383818
1110004E09Rik	508.321	-0.209484	0.152213	-1.37625	0.168743	0.341685
1110004F10Rik	901.76	-0.185015	0.124806	-1.48242	0.138229	0.297557
1110006O24Rik	4.8105	-0.0300247	0.276534	-0.108575	0.91354	NA
1110007C09Rik	1490.47	-0.227547	0.106092	-2.14481	0.031968	0.102381
1110008F13Rik	643.167	-0.00227488	0.143404	-0.0158634	0.987343	0.99205
1110008J03Rik	130.182	-0.133582	0.248675	-0.537176	0.591146	0.756334
1110008L16Rik	192.645	-0.391475	0.214571	-1.82446	0.0680832	0.179545
1110008P14Rik	260.685	-0.478685	0.189716	-2.52316	0.0116304	0.0469493
1110012L19Rik	272.63	-0.383366	0.19355	-1.98071	0.0476239	0.138368
1110015O18Rik	0	NA	NA	NA	NA	NA
1110017D15Rik	1.6238	-0.145926	0.1801	-0.81025	0.417797	NA
1110018G07Rik	760.635	-0.20462	0.140437	-1.45702	0.145111	0.307448
1110019D14Rik	31.5143	-0.374526	0.340353	-1.1004	0.271156	0.473738
1110020A21Rik	59.2596	-0.191031	0.30798	-0.62027	0.53508	0.714984
1110025L11Rik	0	NA	NA	NA	NA	NA
1110028F11Rik	0	NA	NA	NA	NA	NA
1110028F18Rik	0	NA	NA	NA	NA	NA
1110032A03Rik	231.465	-0.117565	0.205199	-0.572932	0.566691	0.73777
1110032F04Rik	2.32304	0.230578	0.208361	1.10663	0.268455	NA
1110034G24Rik	83.3502	-0.128478	0.27845	-0.461405	0.644508	0.793195
1110035M17Rik	23.5145	-0.477334	0.347628	-1.37312	0.169716	0.3431
1110036E04Rik	0	NA	NA	NA	NA	NA
1110037F02Rik	272.175	0.174134	0.186143	0.935485	0.349538	0.556963
1110038B12Rik	77.2821	-0.0650975	0.285138	-0.228301	0.819412	0.906352
1110038F14Rik	317.862	-0.227158	0.187143	-1.21382	0.224816	0.416914
1110046J04Rik	29.2852	0.111503	0.345981	0.322282	0.747239	0.860375
1110051M20Rik	359.898	-0.292281	0.169592	-1.72343	0.08481	0.210291
1110054M08Rik	212.473	-0.175972	0.207394	-0.848494	0.396163	0.601194
1110057K04Rik	238.846	0.0169328	0.196056	0.0863668	0.931175	0.96399
1110058L19Rik	271.934	-0.0315456	0.188096	-0.16771	0.866811	0.930288
1110059E24Rik	105.67	0.0349175	0.262104	0.13322	0.894019	0.945578
1110059G10Rik	100.961	0.151175	0.263548	0.573614	0.566229	0.737386
1110059M19Rik	1.55175	-0.193585	0.16999	-1.1388	0.254785	NA
1110065P20Rik	191.313	-0.098663	0.227164	-0.434325	0.664053	0.806263
1190002F15Rik	0.486197	0.052696	0.0952685	0.553131	0.580173	NA
1190002N15Rik	148.805	0.659228	0.244872	2.69213	0.00709979	0.0317625
1190003J15Rik	0	NA	NA	NA	NA	NA
1190003K10Rik	8.07914	-0.201624	0.314301	-0.641502	0.521197	NA
1190005I06Rik	12.2158	0.243696	0.335548	0.726263	0.467678	0.662593
1190007I07Rik	256.106	-0.34948	0.191161	-1.8282	0.0675199	0.178591
1200011I18Rik	207.414	0.159117	0.205435	0.774537	0.438613	0.639007
1200014J11Rik	210.615	-0.0356524	0.206702	-0.172482	0.863059	0.927986
1300002E11Rik	70.853	0.0113508	0.298021	0.0380873	0.969618	0.983018
1300002K09Rik	3.16028	0.0649383	0.102068	0.636227	0.524629	NA
1300015D01Rik	2.11666	0.120615	0.194814	0.61913	0.535831	NA
1300017J02Rik	0	NA	NA	NA	NA	NA
1300018J18Rik	391.74	-0.0974551	0.173023	-0.56325	0.573265	0.743341
1500002O10Rik	0	NA	NA	NA	NA	NA
1500004A13Rik	19.282	0.398271	0.346804	1.1484	0.250802	0.450143
1500009C09Rik	0	NA	NA	NA	NA	NA
1500009L16Rik	10.8825	-0.0112507	0.328322	-0.0342671	0.972664	0.984422
1500011B03Rik	29.9955	0.460497	0.345867	1.33143	0.183048	0.360877
1500011K16Rik	1109.7	-0.240478	0.115972	-2.07358	0.0381184	0.117188
1500012F01Rik	147.634	-0.256023	0.232732	-1.10008	0.271299	0.473864
1500012K07Rik	1.49531	0.107185	0.161732	0.662732	0.507502	NA
1500015A07Rik	58.9485	-0.16028	0.305141	-0.525265	0.599399	0.761378
1500015L24Rik	0	NA	NA	NA	NA	NA
1500015O10Rik	146.614	0.745301	0.24847	2.99956	0.00270368	0.0145356
1500016L03Rik	0	NA	NA	NA	NA	NA
1500017E21Rik	137.005	1.05938	0.244286	4.33666	1.44665e-05	0.000163616
1500032L24Rik	2021.92	-0.207145	0.10852	-1.90883	0.0562847	0.155853
1600002D24Rik	0	NA	NA	NA	NA	NA
1600002H07Rik	78.7189	0.28326	0.285584	0.991862	0.321265	0.526506
1600002K03Rik	187.615	-0.495904	0.213729	-2.32024	0.0203277	0.0723818
1600010M07Rik	0.496058	-0.0624547	0.103515	-0.603337	0.546285	NA
1600012H06Rik	243.186	0.256144	0.198307	1.29165	0.196477	0.379631
1600014C10Rik	808.554	-0.212501	0.126197	-1.68389	0.0922026	0.223335
1600014C23Rik	0.758842	-0.0337661	0.132479	-0.254879	0.798816	NA
1600014K23Rik	0	NA	NA	NA	NA	NA
1600015I10Rik	1.05114	0.111306	0.131812	0.844431	0.398429	NA
1600016N20Rik	0	NA	NA	NA	NA	NA
1600019K03Rik	0	NA	NA	NA	NA	NA
1600020E01Rik	60.9334	-0.411444	0.30361	-1.35517	0.175363	0.35115
1600023N17Rik	0.279818	-0.0266694	0.0949627	-0.280841	0.778832	NA
1600025M17Rik	0	NA	NA	NA	NA	NA
1600029D21Rik	3.22203	0.235794	0.242896	0.97076	0.331668	NA
1600029I14Rik	0	NA	NA	NA	NA	NA
1600029O15Rik	3.21485	0.173485	0.242465	0.715504	0.474297	NA
1700001C02Rik	0	NA	NA	NA	NA	NA
1700001C19Rik	0	NA	NA	NA	NA	NA
1700001D01Rik	0	NA	NA	NA	NA	NA
1700001F09Rik	0	NA	NA	NA	NA	NA
1700001G11Rik	1.68017	0.0450443	0.180747	0.249212	0.803197	NA
1700001G17Rik	1.05114	0.111306	0.131812	0.844431	0.398429	NA
1700001J03Rik	6.06135	-0.00927517	0.293583	-0.031593	0.974797	NA
1700001J11Rik	0	NA	NA	NA	NA	NA
1700001K19Rik	30.9902	-0.0454332	0.343137	-0.132406	0.894664	0.946109
1700001K23Rik	0.243098	0.0281573	0.0949627	0.296509	0.766841	NA
1700001L05Rik	15.4248	-0.171039	0.341503	-0.500841	0.616483	0.773422
1700001L19Rik	1.91079	-0.120409	0.192887	-0.624246	0.532466	NA
1700001O22Rik	114.309	-0.940884	0.256288	-3.6712	0.000241416	0.00190805
1700001P01Rik	0	NA	NA	NA	NA	NA
1700003C15Rik	0	NA	NA	NA	NA	NA
1700003D09Rik	0.279818	-0.0266694	0.0949627	-0.280841	0.778832	NA
1700003E16Rik	5.02412	-0.358048	0.276177	-1.29644	0.194823	NA
1700003F12Rik	3.75929	0.294473	0.238417	1.23512	0.216786	NA
1700003F17Rik	12.9577	-0.252836	0.339535	-0.744652	0.456482	0.654599
1700003G13Rik	0	NA	NA	NA	NA	NA
1700003G18Rik	0	NA	NA	NA	NA	NA
1700003H04Rik	0	NA	NA	NA	NA	NA
1700003L19Rik	0	NA	NA	NA	NA	NA
1700003M02Rik	0	NA	NA	NA	NA	NA
1700003M07Rik	0.216239	-0.0266694	0.0949627	-0.280841	0.778832	NA
1700003P14Rik	0	NA	NA	NA	NA	NA
1700006A11Rik	0	NA	NA	NA	NA	NA
1700006E09Rik	0	NA	NA	NA	NA	NA
1700006F04Rik	0	NA	NA	NA	NA	NA
1700006H21Rik	0	NA	NA	NA	NA	NA
1700007B14Rik	2.16371	0.0400224	0.20855	0.191908	0.847814	NA
1700007F19Rik	0	NA	NA	NA	NA	NA
1700007G11Rik	0	NA	NA	NA	NA	NA
1700007J10Rik	2.0576	0.119905	0.196524	0.610129	0.541777	NA
1700007K09Rik	1.59109	0.0614234	0.176287	0.348429	0.727518	NA
1700007K13Rik	2.2568	0.17699	0.214404	0.825497	0.40909	NA
1700007L15Rik	24.1692	0.0172332	0.346875	0.0496811	0.960377	0.979607
1700007P06Rik	0	NA	NA	NA	NA	NA
1700008A04Rik	0	NA	NA	NA	NA	NA
1700008F21Rik	0	NA	NA	NA	NA	NA
1700008I05Rik	0	NA	NA	NA	NA	NA
1700008J07Rik	109.096	-0.238069	0.25902	-0.919116	0.358035	0.565144
1700008K24Rik	0	NA	NA	NA	NA	NA
1700008O03Rik	1.64083	-0.206332	0.174821	-1.18024	0.237904	NA
1700008P02Rik	0	NA	NA	NA	NA	NA
1700009C05Rik	0	NA	NA	NA	NA	NA
1700009J07Rik	0.432479	-0.0508057	0.0951462	-0.533975	0.593359	NA
1700009N14Rik	0	NA	NA	NA	NA	NA
1700009P17Rik	25.2642	0.202284	0.346457	0.583865	0.559311	0.732859
1700010B08Rik	0	NA	NA	NA	NA	NA
1700010D01Rik	0	NA	NA	NA	NA	NA
1700010I02Rik	0	NA	NA	NA	NA	NA
1700010I14Rik	4.28758	-0.0277209	0.268052	-0.103416	0.917633	NA
1700010J16Rik	0	NA	NA	NA	NA	NA
1700010K23Rik	0	NA	NA	NA	NA	NA
1700011A15Rik	0	NA	NA	NA	NA	NA
1700011B04Rik	0	NA	NA	NA	NA	NA
1700011E24Rik	0.262785	0.0281573	0.0949627	0.296509	0.766841	NA
1700011H14Rik	1.30144	-0.0324454	0.163759	-0.198129	0.842944	NA
1700011I03Rik	6.3157	-0.25315	0.296199	-0.854663	0.392738	NA
1700011J10Rik	23.0102	0.312056	0.347768	0.897312	0.369552	0.576064
1700011L22Rik	0	NA	NA	NA	NA	NA
1700011M02Rik	0	NA	NA	NA	NA	NA
1700012A03Rik	0	NA	NA	NA	NA	NA
1700012B07Rik	0	NA	NA	NA	NA	NA
1700012B09Rik	0	NA	NA	NA	NA	NA
1700012B15Rik	104.02	0.0598821	0.260444	0.229923	0.818152	0.905511
1700012D01Rik	9.41057	-0.0367052	0.324845	-0.112993	0.910036	0.953355
1700012D14Rik	6.89812	0.0546687	0.299128	0.18276	0.854986	NA
1700012I11Rik	0	NA	NA	NA	NA	NA
1700012L04Rik	0.542603	-0.000730233	0.106793	-0.00683782	0.994544	NA
1700012P22Rik	0	NA	NA	NA	NA	NA
1700013D24Rik	0	NA	NA	NA	NA	NA
1700013F07Rik	0	NA	NA	NA	NA	NA
1700013G23Rik	7.90537	0.17242	0.314253	0.548665	0.583235	NA
1700013G24Rik	0.279818	-0.0266694	0.0949627	-0.280841	0.778832	NA
1700013H16Rik	0.559636	-0.0609822	0.0996731	-0.611821	0.540656	NA
1700015E13Rik	0	NA	NA	NA	NA	NA
1700015F17Rik	0	NA	NA	NA	NA	NA
1700015G11Rik	0	NA	NA	NA	NA	NA
1700016C15Rik	11.741	0.790142	0.330928	2.38765	0.0169563	0.062701
1700016D06Rik	0	NA	NA	NA	NA	NA
1700016G22Rik	0.243098	0.0281573	0.0949627	0.296509	0.766841	NA
1700016H13Rik	0.243098	0.0281573	0.0949627	0.296509	0.766841	NA
1700016K19Rik	0	NA	NA	NA	NA	NA
1700016L04Rik	1.10224	-0.0668628	0.143296	-0.466605	0.640782	NA
1700016L21Rik	0	NA	NA	NA	NA	NA
1700016P04Rik	0	NA	NA	NA	NA	NA
1700017B05Rik	165.514	0.326424	0.223127	1.46295	0.143481	0.305022
1700017D01Rik	0	NA	NA	NA	NA	NA
1700017G19Rik	0	NA	NA	NA	NA	NA
1700017J07Rik	0	NA	NA	NA	NA	NA
1700017N19Rik	0	NA	NA	NA	NA	NA
1700018A04Rik	0	NA	NA	NA	NA	NA
1700018B08Rik	0.432479	-0.0508057	0.0951462	-0.533975	0.593359	NA
1700018B24Rik	0	NA	NA	NA	NA	NA
1700018C11Rik	2.14672	-0.158935	0.210029	-0.756727	0.449214	NA
1700018F24Rik	0	NA	NA	NA	NA	NA
1700018G05Rik	0	NA	NA	NA	NA	NA
1700018L02Rik	18.0073	-0.107034	0.346417	-0.308974	0.757341	0.868167
1700019A02Rik	0.432479	-0.0508057	0.0951462	-0.533975	0.593359	NA
1700019B03Rik	0	NA	NA	NA	NA	NA
1700019B21Rik	0	NA	NA	NA	NA	NA
1700019D03Rik	10.3169	0.653025	0.327226	1.99564	0.0459729	0.134737
1700019E08Rik	0	NA	NA	NA	NA	NA
1700019G17Rik	13.4241	0.132115	0.33956	0.389077	0.697219	0.827671
1700019G24Rik	0	NA	NA	NA	NA	NA
1700019L03Rik	10.0409	0.0829026	0.320747	0.258467	0.796046	0.892201
1700019M22Rik	0	NA	NA	NA	NA	NA
1700019N19Rik	0	NA	NA	NA	NA	NA
1700019O17Rik	0	NA	NA	NA	NA	NA
1700020A23Rik	1.01177	0.130869	0.142145	0.920668	0.357224	NA
1700020D05Rik	1.75092	0.109786	0.195237	0.562321	0.573897	NA
1700020G17Rik	0	NA	NA	NA	NA	NA
1700020I14Rik	334.67	-0.278443	0.172915	-1.61028	0.107336	0.249598
1700020L24Rik	60.9956	0.234842	0.304129	0.772181	0.440007	0.640559
1700020M21Rik	0	NA	NA	NA	NA	NA
1700020N01Rik	0	NA	NA	NA	NA	NA
1700020N15Rik	0	NA	NA	NA	NA	NA
1700020N18Rik	0.525569	0.0565632	0.0974721	0.580301	0.561711	NA
1700021F05Rik	852.745	-0.224331	0.123405	-1.81784	0.0690879	0.181074
1700021F07Rik	0	NA	NA	NA	NA	NA
1700021K19Rik	1026.81	0.00883426	0.123191	0.0717121	0.942831	0.970264
1700021N21Rik	0	NA	NA	NA	NA	NA
1700022A21Rik	0	NA	NA	NA	NA	NA
1700022A22Rik	0	NA	NA	NA	NA	NA
1700022E09Rik	0	NA	NA	NA	NA	NA
1700022H16Rik	0	NA	NA	NA	NA	NA
1700022I11Rik	0.775876	-0.0998257	0.125583	-0.7949	0.426672	NA
1700022P22Rik	4.83549	0.0961095	0.270543	0.355246	0.722405	NA
1700023A16Rik	0	NA	NA	NA	NA	NA
1700023C21Rik	0	NA	NA	NA	NA	NA
1700023E05Rik	0	NA	NA	NA	NA	NA
1700023F02Rik	0	NA	NA	NA	NA	NA
1700023F06Rik	0.525569	0.0565632	0.0974721	0.580301	0.561711	NA
1700023L04Rik	2.09296	-0.0114455	0.196267	-0.0583162	0.953497	NA
1700024B18Rik	0	NA	NA	NA	NA	NA
1700024F13Rik	0	NA	NA	NA	NA	NA
1700024G13Rik	0	NA	NA	NA	NA	NA
1700024P03Rik	0	NA	NA	NA	NA	NA
1700024P04Rik	0	NA	NA	NA	NA	NA
1700024P16Rik	1.06552	-0.00525878	0.150671	-0.0349025	0.972157	NA
1700025B11Rik	0	NA	NA	NA	NA	NA
1700025C18Rik	0	NA	NA	NA	NA	NA
1700025E21Rik	1.0812	-0.114922	0.134	-0.85763	0.391097	NA
1700025F22Rik	0	NA	NA	NA	NA	NA
1700025F24Rik	0	NA	NA	NA	NA	NA
1700025G04Rik	2448.99	-0.136404	0.101618	-1.34233	0.17949	0.356057
1700025K24Rik	0	NA	NA	NA	NA	NA
1700025M24Rik	0	NA	NA	NA	NA	NA
1700025N23Rik	1.3977	0.0109341	0.169053	0.0646789	0.94843	NA
1700026D08Rik	0.729295	0.0797852	0.112695	0.707972	0.478963	NA
1700026D11Rik	0	NA	NA	NA	NA	NA
1700026F02Rik	0	NA	NA	NA	NA	NA
1700026L06Rik	0.891817	-0.0505455	0.132626	-0.381114	0.703118	NA
1700027A15Rik	0	NA	NA	NA	NA	NA
1700027F09Rik	0	NA	NA	NA	NA	NA
1700027H10Rik	0	NA	NA	NA	NA	NA
1700027I24Rik	0	NA	NA	NA	NA	NA
1700027J07Rik	5.52279	-0.112367	0.288187	-0.38991	0.696603	NA
1700028B04Rik	0	NA	NA	NA	NA	NA
1700028D13Rik	0	NA	NA	NA	NA	NA
1700028E10Rik	3.05689	0.0494345	0.229464	0.215434	0.829429	NA
1700028I16Rik	0.432479	-0.0508057	0.0951462	-0.533975	0.593359	NA
1700028J19Rik	2.93242	-0.121448	0.236846	-0.512774	0.608109	NA
1700028K03Rik	9.62494	0.00483486	0.324473	0.0149006	0.988111	0.992522
1700028M03Rik	0	NA	NA	NA	NA	NA
1700028P14Rik	0	NA	NA	NA	NA	NA
1700028P15Rik	0	NA	NA	NA	NA	NA
1700029B22Rik	0	NA	NA	NA	NA	NA
1700029F12Rik	0	NA	NA	NA	NA	NA
1700029H14Rik	0.243098	0.0281573	0.0949627	0.296509	0.766841	NA
1700029I15Rik	5.49852	0.368403	0.286803	1.28451	0.198962	NA
1700029J03Rik	0	NA	NA	NA	NA	NA
1700029J07Rik	26.2599	0.524306	0.345644	1.5169	0.129293	0.283855
1700029M20Rik	0	NA	NA	NA	NA	NA
1700029N11Rik	0	NA	NA	NA	NA	NA
1700029P11Rik	0	NA	NA	NA	NA	NA
1700030A11Rik	0	NA	NA	NA	NA	NA
1700030C10Rik	4.53384	-0.0674852	0.263207	-0.256396	0.797645	NA
1700030F04Rik	0	NA	NA	NA	NA	NA
1700030F18Rik	0	NA	NA	NA	NA	NA
1700030J22Rik	5.40947	0.135917	0.281373	0.48305	0.62906	NA
1700030K09Rik	114.676	-0.00366313	0.256086	-0.0143043	0.988587	0.992849
1700030L20Rik	0	NA	NA	NA	NA	NA
1700030M09Rik	0	NA	NA	NA	NA	NA
1700030N03Rik	0	NA	NA	NA	NA	NA
1700030O20Rik	0	NA	NA	NA	NA	NA
1700031A10Rik	0	NA	NA	NA	NA	NA
1700031F05Rik	0	NA	NA	NA	NA	NA
1700031M16Rik	0	NA	NA	NA	NA	NA
1700031P21Rik	0	NA	NA	NA	NA	NA
1700034E13Rik	0	NA	NA	NA	NA	NA
1700034F02Rik	0	NA	NA	NA	NA	NA
1700034G24Rik	0	NA	NA	NA	NA	NA
1700034H15Rik	4.75671	0.34227	0.274651	1.2462	0.212692	NA
1700034I23Rik	1.97699	0.20638	0.197369	1.04565	0.295721	NA
1700034J05Rik	0	NA	NA	NA	NA	NA
1700034K08Rik	0	NA	NA	NA	NA	NA
1700034O15Rik	0	NA	NA	NA	NA	NA
1700034P13Rik	0.279818	-0.0266694	0.0949627	-0.280841	0.778832	NA
1700036G14Rik	0	NA	NA	NA	NA	NA
1700037C18Rik	33.3621	0.318199	0.340889	0.933437	0.350595	0.557776
1700037H04Rik	117.586	0.189957	0.255577	0.743249	0.457331	0.655181
1700039E15Rik	0	NA	NA	NA	NA	NA
1700039E22Rik	0	NA	NA	NA	NA	NA
1700040L02Rik	1.97967	0.0125306	0.190243	0.0658664	0.947484	NA
1700040N02Rik	0.559636	-0.0609822	0.0996731	-0.611821	0.540656	NA
1700041C23Rik	0	NA	NA	NA	NA	NA
1700041M19Rik	0	NA	NA	NA	NA	NA
1700042B14Rik	0	NA	NA	NA	NA	NA
1700042G07Rik	0	NA	NA	NA	NA	NA
1700042G15Rik	0	NA	NA	NA	NA	NA
1700042O10Rik	0.486197	0.052696	0.0952685	0.553131	0.580173	NA
1700044C05Rik	0	NA	NA	NA	NA	NA
1700044K03Rik	0	NA	NA	NA	NA	NA
1700045H11Rik	0	NA	NA	NA	NA	NA
1700045I19Rik	0.262785	0.0281573	0.0949627	0.296509	0.766841	NA
1700046C09Rik	0	NA	NA	NA	NA	NA
1700047E10Rik	0	NA	NA	NA	NA	NA
1700047G03Rik	0	NA	NA	NA	NA	NA
1700047I17Rik2	0	NA	NA	NA	NA	NA
1700047L14Rik	0	NA	NA	NA	NA	NA
1700047M11Rik	1.83419	0.0928388	0.18815	0.493429	0.62171	NA
1700048M11Rik	5.44935	0.00747471	0.287216	0.0260247	0.979238	NA
1700048O20Rik	9.0586	0.539002	0.315058	1.7108	0.0871175	0.214563
1700049E15Rik	0	NA	NA	NA	NA	NA
1700049E22Rik	0	NA	NA	NA	NA	NA
1700049G17Rik	33.6949	-0.0785709	0.337385	-0.232882	0.815853	0.904022
1700049L16Rik	0	NA	NA	NA	NA	NA
1700051A21Rik	0	NA	NA	NA	NA	NA
1700052I22Rik	0	NA	NA	NA	NA	NA
1700052K11Rik	116.206	-0.289098	0.25607	-1.12898	0.258905	0.460018
1700052N19Rik	354.532	-0.381719	0.174059	-2.19304	0.0283043	0.0932103
1700054A03Rik	0	NA	NA	NA	NA	NA
1700054K19Rik	0	NA	NA	NA	NA	NA
1700054M17Rik	0	NA	NA	NA	NA	NA
1700054O13Rik	0	NA	NA	NA	NA	NA
1700055C04Rik	0	NA	NA	NA	NA	NA
1700055N04Rik	0	NA	NA	NA	NA	NA
1700056E22Rik	28.2322	0.0939232	0.345808	0.271605	0.785926	0.885858
1700057G04Rik	0	NA	NA	NA	NA	NA
1700057H15Rik	0	NA	NA	NA	NA	NA
1700058G18Rik	0	NA	NA	NA	NA	NA
1700060C16Rik	0	NA	NA	NA	NA	NA
1700060C20Rik	0	NA	NA	NA	NA	NA
1700061F12Rik	0	NA	NA	NA	NA	NA
1700061G19Rik	3.73246	0.0256334	0.248651	0.10309	0.917892	NA
1700061I17Rik	0	NA	NA	NA	NA	NA
1700063A18Rik	0	NA	NA	NA	NA	NA
1700063D05Rik	0.279818	-0.0266694	0.0949627	-0.280841	0.778832	NA
1700063O14Rik	0	NA	NA	NA	NA	NA
1700064J06Rik	0.525569	0.0565632	0.0974721	0.580301	0.561711	NA
1700064M15Rik	0.216239	-0.0266694	0.0949627	-0.280841	0.778832	NA
1700065D16Rik	0	NA	NA	NA	NA	NA
1700065I16Rik	0	NA	NA	NA	NA	NA
1700065I17Rik	0	NA	NA	NA	NA	NA
1700065J11Rik	0.243098	0.0281573	0.0949627	0.296509	0.766841	NA
1700065J18Rik	0.262785	0.0281573	0.0949627	0.296509	0.766841	NA
1700065O20Rik	0	NA	NA	NA	NA	NA
1700066B17Rik	0.243098	0.0281573	0.0949627	0.296509	0.766841	NA
1700066B19Rik	4.60007	-0.0140168	0.272191	-0.0514961	0.95893	NA
1700066J24Rik	269.846	-0.289116	0.187369	-1.54303	0.122823	0.274768
1700066M21Rik	48.583	-0.0538862	0.319956	-0.168417	0.866255	0.930072
1700066N21Rik	0	NA	NA	NA	NA	NA
1700066O22Rik	0	NA	NA	NA	NA	NA
1700067G17Rik	0.788354	0.0854253	0.116407	0.73385	0.46304	NA
1700067K01Rik	29.1364	-0.200268	0.344907	-0.580644	0.56148	0.733932
1700067P10Rik	0	NA	NA	NA	NA	NA
1700069L16Rik	0	NA	NA	NA	NA	NA
1700069P05Rik	0	NA	NA	NA	NA	NA
1700071K01Rik	0	NA	NA	NA	NA	NA
1700071M16Rik	1.88658	-0.10562	0.188777	-0.559497	0.575822	NA
1700072B07Rik	0	NA	NA	NA	NA	NA
1700072O05Rik	0	NA	NA	NA	NA	NA
1700073E17Rik	0.279818	-0.0266694	0.0949627	-0.280841	0.778832	NA
1700074H08Rik	0	NA	NA	NA	NA	NA
1700074P13Rik	0	NA	NA	NA	NA	NA
1700080E11Rik	0	NA	NA	NA	NA	NA
1700080N15Rik	0	NA	NA	NA	NA	NA
1700080O16Rik	0	NA	NA	NA	NA	NA
1700081H04Rik	0	NA	NA	NA	NA	NA
1700081H22Rik	0	NA	NA	NA	NA	NA
1700084C01Rik	3.08909	-5.74895e-06	0.238093	-2.41458e-05	0.999981	NA
1700084E18Rik	4.53333	0.0685419	0.272296	0.251718	0.801259	NA
1700084F23Rik	0	NA	NA	NA	NA	NA
1700084J12Rik	0.216239	-0.0266694	0.0949627	-0.280841	0.778832	NA
1700085B03Rik	0	NA	NA	NA	NA	NA
1700085C21Rik	0	NA	NA	NA	NA	NA
1700086L19Rik	0	NA	NA	NA	NA	NA
1700086O06Rik	13.8056	0.106005	0.340474	0.311345	0.755538	0.86683
1700088E04Rik	1.51048	0.14166	0.174716	0.810803	0.417479	NA
1700091E21Rik	0	NA	NA	NA	NA	NA
1700091H14Rik	0	NA	NA	NA	NA	NA
1700092C02Rik	0	NA	NA	NA	NA	NA
1700092C10Rik	0	NA	NA	NA	NA	NA
1700092E19Rik	0	NA	NA	NA	NA	NA
1700092K14Rik	0	NA	NA	NA	NA	NA
1700092M07Rik	0.432479	-0.0508057	0.0951462	-0.533975	0.593359	NA
1700093K21Rik	2.85898	0.014955	0.230789	0.0647995	0.948334	NA
1700094D03Rik	62.4669	-0.00884274	0.301866	-0.0292936	0.97663	0.986511
1700094J05Rik	0.559636	-0.0609822	0.0996731	-0.611821	0.540656	NA
1700094M24Rik	0	NA	NA	NA	NA	NA
1700095A21Rik	0	NA	NA	NA	NA	NA
1700095B10Rik	0	NA	NA	NA	NA	NA
1700095B22Rik	0	NA	NA	NA	NA	NA
1700096J18Rik	0.559636	-0.0609822	0.0996731	-0.611821	0.540656	NA
1700096K18Rik	98.9428	-0.406794	0.279009	-1.458	0.144842	0.307173
1700097N02Rik	0	NA	NA	NA	NA	NA
1700100L14Rik	0	NA	NA	NA	NA	NA
1700101E01Rik	0.785701	0.0336647	0.134071	0.251097	0.801739	NA
1700101I11Rik	6.28742	0.0746707	0.295214	0.252937	0.800317	NA
1700101O22Rik	0	NA	NA	NA	NA	NA
1700102H20Rik	3.0694	-0.00195105	0.238993	-0.0081636	0.993486	NA
1700102P08Rik	5.5012	0.18896	0.286311	0.65998	0.509267	NA
1700104A03Rik	0	NA	NA	NA	NA	NA
1700105P06Rik	0	NA	NA	NA	NA	NA
1700106J16Rik	0	NA	NA	NA	NA	NA
1700108F19Rik	0.788354	0.0854253	0.116407	0.73385	0.46304	NA
1700108J01Rik	0	NA	NA	NA	NA	NA
1700109F18Rik	0.702436	0.0334146	0.119759	0.279016	0.780233	NA
1700109G14Rik	0	NA	NA	NA	NA	NA
1700109G15Rik	0	NA	NA	NA	NA	NA
1700109H08Rik	14.5559	0.169325	0.343277	0.493259	0.621829	0.777023
1700109I08Rik	0	NA	NA	NA	NA	NA
1700110C19Rik	0.741809	0.0373945	0.122309	0.305739	0.759803	NA
1700110I01Rik	0	NA	NA	NA	NA	NA
1700110K17Rik	0.243098	0.0281573	0.0949627	0.296509	0.766841	NA
1700110M21Rik	0.928537	-0.119096	0.136354	-0.873433	0.382427	NA
1700111N16Rik	0.279818	-0.0266694	0.0949627	-0.280841	0.778832	NA
1700112E06Rik	23.9796	-0.388183	0.346788	-1.11937	0.262983	0.464633
1700112H15Rik	0	NA	NA	NA	NA	NA
1700112J05Rik	0.216239	-0.0266694	0.0949627	-0.280841	0.778832	NA
1700113A16Rik	379.004	0.0466284	0.167916	0.277689	0.781251	0.883298
1700113H08Rik	30.9806	0.163605	0.344051	0.475525	0.634412	0.78701
1700119H24Rik	0.262785	0.0281573	0.0949627	0.296509	0.766841	NA
1700120C14Rik	80.5284	-0.312221	0.282183	-1.10645	0.268533	0.470703
1700120E14Rik	0	NA	NA	NA	NA	NA
1700120G07Rik	0	NA	NA	NA	NA	NA
1700120K04Rik	6.95718	0.0632325	0.305733	0.206823	0.836148	NA
1700121L16Rik	0	NA	NA	NA	NA	NA
1700121N20Rik	0	NA	NA	NA	NA	NA
1700122O11Rik	0	NA	NA	NA	NA	NA
1700123I01Rik	0.542603	-0.000730233	0.106793	-0.00683782	0.994544	NA
1700123K08Rik	0	NA	NA	NA	NA	NA
1700123L14Rik	0.486197	0.052696	0.0952685	0.553131	0.580173	NA
1700123M08Rik	215.783	-0.808041	0.208894	-3.86819	0.000109647	0.000971887
1700123O12Rik	0	NA	NA	NA	NA	NA
1700123O20Rik	142.364	-0.108947	0.236805	-0.460069	0.645467	0.793786
1700123O21Rik	0	NA	NA	NA	NA	NA
1700125G02Rik	0	NA	NA	NA	NA	NA
1700125G22Rik	0	NA	NA	NA	NA	NA
1700125H03Rik	0	NA	NA	NA	NA	NA
1700125H20Rik	0	NA	NA	NA	NA	NA
1700126H18Rik	0	NA	NA	NA	NA	NA
1700128A07Rik	0.279818	-0.0266694	0.0949627	-0.280841	0.778832	NA
1700128F08Rik	0	NA	NA	NA	NA	NA
1700129C05Rik	0	NA	NA	NA	NA	NA
1810006J02Rik	1.2719	0.0982538	0.163481	0.60101	0.547833	NA
1810007C17Rik	0	NA	NA	NA	NA	NA
1810007D17Rik	0	NA	NA	NA	NA	NA
1810007I06Rik	0	NA	NA	NA	NA	NA
1810008I18Rik	0	NA	NA	NA	NA	NA
1810009A15Rik	166.401	0.163967	0.223274	0.734376	0.462719	0.658097
1810009J06Rik	0	NA	NA	NA	NA	NA
1810010D01Rik	3.44279	0.173681	0.239962	0.723789	0.469196	NA
1810010H24Rik	14.7242	0.0620172	0.341072	0.18183	0.855716	0.924508
1810011H11Rik	7.91247	0.660091	0.307535	2.14639	0.0318417	NA
1810011O10Rik	530.495	0.0547504	0.185217	0.295601	0.767535	0.87467
1810012K16Rik	2.58052	0.108284	0.21103	0.513121	0.607867	NA
1810013A23Rik	0.975082	-0.0641007	0.147609	-0.434259	0.6641	NA
1810013D10Rik	865.446	-0.31075	0.127328	-2.44055	0.014665	0.0561156
1810013L24Rik	837.759	-0.198628	0.126768	-1.56686	0.117148	0.26564
1810014B01Rik	254.171	-0.133312	0.195072	-0.683399	0.494354	0.685038
1810018F18Rik	0	NA	NA	NA	NA	NA
1810019D21Rik	0.243098	0.0281573	0.0949627	0.296509	0.766841	NA
1810019J16Rik	0.486197	0.052696	0.0952685	0.553131	0.580173	NA
1810020O05Rik	1.55175	-0.193585	0.16999	-1.1388	0.254785	NA
1810021B22Rik	43.0098	-0.216262	0.328401	-0.658529	0.510198	0.696168
1810022K09Rik	113.674	-0.0685283	0.253753	-0.270059	0.787115	0.886267
1810024B03Rik	9.95984	0.117954	0.325092	0.362832	0.71673	0.841371
1810026B05Rik	155.066	-0.0815663	0.230518	-0.353839	0.723459	0.845626
1810026J23Rik	2043.4	-0.307082	0.100009	-3.07055	0.00213664	0.012001
1810030O07Rik	319.261	-0.0206783	0.176723	-0.117009	0.906853	0.951861
1810032O08Rik	65.9049	0.045345	0.309213	0.146647	0.883411	0.939371
1810033B17Rik	0.99208	0.126691	0.140029	0.904749	0.365598	NA
1810034E14Rik	24.8269	0.0549994	0.346166	0.158881	0.873762	0.934048
1810035I16Rik	0	NA	NA	NA	NA	NA
1810037I17Rik	291.765	0.0322684	0.181153	0.178129	0.858622	0.925673
1810041L15Rik	28.9381	1.55592	0.345728	4.50042	6.78183e-06	8.51932e-05
1810043G02Rik	135.47	0.0569769	0.240435	0.236974	0.812677	0.902385
1810043H04Rik	330.173	-0.0138014	0.180867	-0.0763067	0.939175	0.968572
1810044D09Rik	39.1262	0.0955338	0.333457	0.286495	0.774499	0.878809
1810046K07Rik	0	NA	NA	NA	NA	NA
1810053B23Rik	0	NA	NA	NA	NA	NA
1810055G02Rik	275.006	0.429191	0.192326	2.23158	0.0256429	0.0866818
1810058I24Rik	911.887	0.594237	0.122639	4.84542	1.26346e-06	1.91291e-05
1810062G17Rik	4.27371	-0.0375557	0.261836	-0.143432	0.885949	NA
1810062O18Rik	2.86884	-0.112937	0.233574	-0.483517	0.628729	NA
1810064F22Rik	0	NA	NA	NA	NA	NA
1810065E05Rik	0	NA	NA	NA	NA	NA
2010001E11Rik	0.982254	-0.000552922	0.146743	-0.00376797	0.996994	NA
2010001M06Rik	17.0468	0.172416	0.345459	0.499092	0.617714	0.774213
2010002M12Rik	4.41335	0.13521	0.269603	0.501517	0.616007	NA
2010003K11Rik	0	NA	NA	NA	NA	NA
2010003O02Rik	25.1364	-0.649749	0.347395	-1.87035	0.0614353	0.166443
2010005H15Rik	0.505883	0.0642413	0.104417	0.615238	0.538397	NA
2010009K17Rik	0.243098	0.0281573	0.0949627	0.296509	0.766841	NA
2010010A06Rik	2.59038	-0.00696792	0.221923	-0.0313979	0.974952	NA
2010012O05Rik	274.632	-0.318074	0.192125	-1.65556	0.097811	0.232657
2010015L04Rik	40.597	0.268628	0.338542	0.793484	0.427496	0.628979
2010016I18Rik	1.04849	0.0690495	0.151248	0.456532	0.648007	NA
2010106C02Rik	0.262785	0.0281573	0.0949627	0.296509	0.766841	NA
2010106E10Rik	0.559636	-0.0609822	0.0996731	-0.611821	0.540656	NA
2010107E04Rik	1590.06	-0.34873	0.102554	-3.40043	0.00067279	0.00454853
2010107G12Rik	2.31321	0.10383	0.214872	0.483217	0.628942	NA
2010107G23Rik	23.0071	-0.329297	0.347172	-0.948512	0.342869	0.550375
2010109A12Rik	1.51048	0.14166	0.174716	0.810803	0.417479	NA
2010109I03Rik	0.722122	0.0408927	0.130002	0.314555	0.7531	NA
2010111I01Rik	358.061	0.529612	0.173487	3.05274	0.00226759	0.0125821
2010204K13Rik	10.4363	-0.302242	0.326908	-0.924546	0.355202	0.562411
2010300C02Rik	16.292	-0.067758	0.343899	-0.197029	0.843805	0.918364
2010308F09Rik	0	NA	NA	NA	NA	NA
2010310C07Rik	0.279818	-0.0266694	0.0949627	-0.280841	0.778832	NA
2010315B03Rik	144.481	-0.0940589	0.235248	-0.399828	0.689283	0.823049
2010320M18Rik	187.36	-0.293812	0.2248	-1.307	0.191214	0.372278
2200002D01Rik	17.4256	0.209921	0.335807	0.625124	0.53189	0.713305
2200002J24Rik	0	NA	NA	NA	NA	NA
2210010C04Rik	0	NA	NA	NA	NA	NA
2210013O21Rik	169.417	0.0929948	0.223162	0.416714	0.676888	0.815065
2210015D19Rik	485.055	-0.3022	0.151916	-1.98926	0.0466726	0.136322
2210016F16Rik	263.688	0.213252	0.18889	1.12898	0.258908	0.460018
2210016L21Rik	479.084	-0.120468	0.157398	-0.76537	0.444051	0.644243
2210018M11Rik	198.564	0.205079	0.208934	0.981547	0.326323	0.531972
2210019I11Rik	0	NA	NA	NA	NA	NA
2210039B01Rik	11.6901	0.540543	0.327649	1.64976	0.098991	0.234925
2210404J11Rik	86.0606	0.256706	0.280628	0.914754	0.360321	0.56707
2210404O07Rik	22.7573	0.232971	0.347772	0.669896	0.502924	0.6905
2210404O09Rik	10.7827	0.350652	0.329394	1.06454	0.287086	0.491481
2210407C18Rik	0.459338	0.00214975	0.100547	0.0213805	0.982942	NA
2210408F21Rik	394.488	-0.671627	0.162732	-4.1272	3.67205e-05	0.000375346
2210408I21Rik	24.1782	-0.158623	0.346401	-0.457918	0.647011	0.794851
2210409D07Rik	0.216239	-0.0266694	0.0949627	-0.280841	0.778832	NA
2210409E12Rik	0	NA	NA	NA	NA	NA
2210414B05Rik	0	NA	NA	NA	NA	NA
2210416O15Rik	30.4343	0.0227403	0.340746	0.0667367	0.946791	0.971604
2210417A02Rik	0	NA	NA	NA	NA	NA
2210417K05Rik	1.3977	0.0109341	0.169053	0.0646789	0.94843	NA
2210420H20Rik	0	NA	NA	NA	NA	NA
2300002M23Rik	0	NA	NA	NA	NA	NA
2300003K06Rik	0	NA	NA	NA	NA	NA
2300005B03Rik	1.03145	0.130811	0.14211	0.920493	0.357315	NA
2300009A05Rik	180.779	-0.00796744	0.222278	-0.0358445	0.971406	0.98378
2310001H17Rik	234.332	-0.312256	0.197928	-1.57762	0.114653	0.262294
2310001K24Rik	6.03398	0.0698196	0.292688	0.238546	0.811458	NA
2310002D06Rik	2.12703	-0.146219	0.200611	-0.728868	0.466082	NA
2310002F09Rik	1.12774	-0.0729943	0.145702	-0.500985	0.616382	NA
2310002J15Rik	0	NA	NA	NA	NA	NA
2310002L09Rik	2264.76	-0.615739	0.0965849	-6.37511	1.82834e-10	5.95016e-09
2310003H01Rik	723.411	-0.254278	0.13244	-1.91994	0.0548651	0.153336
2310005A03Rik	0	NA	NA	NA	NA	NA
2310005E17Rik	0	NA	NA	NA	NA	NA
2310005G13Rik	0	NA	NA	NA	NA	NA
2310007B03Rik	0	NA	NA	NA	NA	NA
2310007L24Rik	88.3401	-0.572312	0.275863	-2.07462	0.0380217	0.117026
2310008H04Rik	35.0494	0.333754	0.335277	0.995459	0.319513	0.524736
2310008H09Rik	498.01	-0.0314456	0.150166	-0.209405	0.834132	0.913624
2310008N11Rik	2.28366	0.226914	0.207355	1.09433	0.273812	NA
2310009A05Rik	64.1356	0.0221537	0.30707	0.0721455	0.942486	0.970254
2310009B15Rik	105.639	-0.184109	0.286752	-0.642052	0.52084	0.704391
2310010J17Rik	33.8723	-0.454085	0.341536	-1.32954	0.18367	0.361944
2310010M20Rik	1112.29	-0.564797	0.121656	-4.6426	3.4406e-06	4.68557e-05
2310011J03Rik	294.36	0.156871	0.181482	0.864391	0.387373	0.594082
2310014F07Rik	82.8522	-0.774705	0.29743	-2.60466	0.00919645	0.0391254
2310014L17Rik	8.76981	0.195403	0.319648	0.611309	0.540995	NA
2310015A10Rik	664.793	0.0531067	0.139663	0.380249	0.703761	0.831457
2310015B20Rik	477.233	-1.21601	0.158289	-7.68227	1.56297e-14	8.90693e-13
2310015D24Rik	316.249	0.403571	0.176855	2.28194	0.0224931	0.0783892
2310016D03Rik	22.6646	-0.193714	0.347249	-0.557851	0.576946	0.746292
2310020H05Rik	188.243	0.660426	0.231452	2.8534	0.00432537	0.0211693
2310022A10Rik	2505.99	-0.323347	0.0940286	-3.43881	0.000584275	0.00404906
2310022B05Rik	668.571	0.797096	0.136647	5.83323	5.43651e-09	1.34425e-07
2310030A07Rik	0.486197	0.052696	0.0952685	0.553131	0.580173	NA
2310030G06Rik	85.2728	0.08455	0.276342	0.305962	0.759634	0.869015
2310033P09Rik	111.082	0.28007	0.262563	1.06667	0.286119	0.490268
2310034C09Rik	0	NA	NA	NA	NA	NA
2310034G01Rik	7.28619	0.144669	0.308858	0.468401	0.639498	NA
2310034O05Rik	1.498	-0.071011	0.184097	-0.385726	0.6997	NA
2310035C23Rik	107.318	0.0431541	0.258093	0.167204	0.86721	0.93049
2310036O22Rik	1004.11	0.0343808	0.131587	0.261278	0.793878	0.890898
2310039H08Rik	341.665	-0.34135	0.172955	-1.97363	0.0484236	0.14005
2310039L15Rik	2.07467	-0.20442	0.198615	-1.02923	0.303373	NA
2310040G24Rik	1677.12	-0.223381	0.110224	-2.02661	0.0427019	0.127357
2310042D19Rik	8140.25	-0.362522	0.0793592	-4.56812	4.92126e-06	6.4506e-05
2310042E22Rik	0	NA	NA	NA	NA	NA
2310043L19Rik	4.28754	0.216938	0.266566	0.813824	0.415746	NA
2310043O21Rik	2.00385	0.251899	0.190234	1.32416	0.185451	NA
2310044G17Rik	1359.84	-0.193583	0.110476	-1.75226	0.0797294	0.20157
2310045N01Rik	211.05	-0.0578455	0.209306	-0.276368	0.782265	0.883768
2310047M10Rik	732.54	-0.273721	0.130578	-2.09622	0.0360624	0.112218
2310050B05Rik	758.369	-0.113254	0.137713	-0.822394	0.410853	0.613794
2310050C09Rik	0	NA	NA	NA	NA	NA
2310057J18Rik	0	NA	NA	NA	NA	NA
2310057M21Rik	319.821	-0.154127	0.179603	-0.85815	0.39081	0.597625
2310057N15Rik	0	NA	NA	NA	NA	NA
2310061I04Rik	1922.42	-0.348747	0.0977676	-3.5671	0.000360953	0.00267154
2310061J03Rik	33.6924	0.228875	0.338199	0.676747	0.498566	0.688074
2310061N02Rik	0	NA	NA	NA	NA	NA
2310065F04Rik	1590.71	-1.78038	0.108081	-16.4727	5.762e-61	1.09297e-57
2310067B10Rik	4598.54	-0.471779	0.0829039	-5.69067	1.26541e-08	2.92721e-07
2310068J16Rik	13.8442	-0.553047	0.340282	-1.62526	0.104107	0.243971
2310069B03Rik	37.3919	-0.244851	0.339117	-0.722026	0.470278	0.664847
2310069G16Rik	0	NA	NA	NA	NA	NA
2310079G19Rik	0	NA	NA	NA	NA	NA
2310081J21Rik	2.72339	-0.290027	0.222431	-1.3039	0.192268	NA
2410002F23Rik	282.522	0.164117	0.19483	0.842363	0.399585	0.604361
2410003L11Rik	0	NA	NA	NA	NA	NA
2410004B18Rik	300.224	-0.435672	0.192816	-2.25952	0.0238509	0.0820022
2410004I01Rik	0.243098	0.0281573	0.0949627	0.296509	0.766841	NA
2410004N09Rik	43.3363	-0.606144	0.325322	-1.86321	0.0624325	0.168184
2410004P03Rik	0.729295	0.0797852	0.112695	0.707972	0.478963	NA
2410006H16Rik	111.38	0.263646	0.259571	1.0157	0.309772	0.515692
2410007B07Rik	0	NA	NA	NA	NA	NA
2410012E07Rik	0	NA	NA	NA	NA	NA
2410012M07Rik	0	NA	NA	NA	NA	NA
2410015M20Rik	578.549	-0.168946	0.148971	-1.13409	0.256758	0.457816
2410016O06Rik	136.982	-0.138995	0.253539	-0.54822	0.583541	0.750423
2410017I17Rik	0.839455	-0.0897105	0.11934	-0.751723	0.452217	NA
2410018L13Rik	0.262785	0.0281573	0.0949627	0.296509	0.766841	NA
2410018M08Rik	124.934	-0.250242	0.246335	-1.01586	0.309695	0.51567
2410021H03Rik	0	NA	NA	NA	NA	NA
2410057H14Rik	0	NA	NA	NA	NA	NA
2410066E13Rik	28.4978	0.824454	0.34775	2.37082	0.0177485	0.0648426
2410076I21Rik	2.94228	-0.232816	0.226332	-1.02865	0.303645	NA
2410088K16Rik	0	NA	NA	NA	NA	NA
2410089E03Rik	136.327	0.448076	0.238526	1.87852	0.0603105	0.1642
2410114N07Rik	0	NA	NA	NA	NA	NA
2410124H12Rik	0	NA	NA	NA	NA	NA
2410127L17Rik	1730.27	-0.802518	0.103497	-7.75406	8.89986e-15	5.2361e-13
2410131K14Rik	239.682	0.248445	0.206387	1.20378	0.228674	0.421772
2410137F16Rik	27.9592	0.311918	0.345836	0.901926	0.367096	0.573737
2410137M14Rik	2.22597	-0.259749	0.192959	-1.34613	0.178259	NA
2410141K09Rik	0	NA	NA	NA	NA	NA
2500004C02Rik	14.8647	0.161332	0.34308	0.470246	0.638179	0.789283
2510002D24Rik	421.164	-0.154904	0.162816	-0.951404	0.341399	0.548735
2510003D18Rik	0	NA	NA	NA	NA	NA
2510003E04Rik	835.8	-0.305738	0.132753	-2.30306	0.0212756	0.074953
2510009E07Rik	509.794	0.221222	0.155081	1.42649	0.153726	0.319938
2510039O18Rik	956.311	0.0444119	0.122355	0.362975	0.716623	0.84132
2510049J12Rik	11.1267	-0.313642	0.324022	-0.967964	0.333062	0.539449
2600006L11Rik	0.525569	0.0565632	0.0974721	0.580301	0.561711	NA
2610001J05Rik	287.829	0.0378888	0.189332	0.200119	0.841388	0.917403
2610002J02Rik	78.6116	0.737885	0.285313	2.58623	0.00970321	0.0408754
2610002M06Rik	111.939	-0.298922	0.256372	-1.16597	0.243626	0.441621
2610005L07Rik	7.01355	0.22667	0.306023	0.740695	0.458878	NA
2610008E11Rik	258.547	-0.0638261	0.189811	-0.336261	0.736674	0.854658
2610015P09Rik	110.849	-0.28445	0.257969	-1.10265	0.270177	0.472705
2610016A17Rik	5.73183	0.039203	0.291949	0.13428	0.893181	NA
2610017I09Rik	0	NA	NA	NA	NA	NA
2610018G03Rik	18.5744	-0.0831478	0.346522	-0.23995	0.810369	0.900683
2610019E17Rik	4.84048	0.171314	0.268783	0.63737	0.523884	NA
2610019F03Rik	308.981	-1.3466	0.181391	-7.42371	1.13881e-13	5.86091e-12
2610020C07Rik	3.92585	0.0620031	0.238849	0.259591	0.795179	NA
2610020H08Rik	3.92184	-0.0548866	0.254657	-0.215531	0.829353	NA
2610027K06Rik	13.3136	0.0697182	0.336179	0.207384	0.83571	0.914275
2610028E06Rik	0	NA	NA	NA	NA	NA
2610028H24Rik	9.13341	0.0447532	0.323609	0.138294	0.890008	0.942723
2610034B18Rik	161.214	0.517078	0.230208	2.24613	0.0246958	0.0842364
2610034M16Rik	3.30985	-0.038405	0.238976	-0.160706	0.872325	NA
2610035D17Rik	145.364	-0.266976	0.283932	-0.940284	0.347072	0.554497
2610035F20Rik	0	NA	NA	NA	NA	NA
2610037D02Rik	0.839455	-0.0897105	0.11934	-0.751723	0.452217	NA
2610044O15Rik8	184.716	-0.35548	0.216507	-1.64188	0.100614	0.237883
2610100L16Rik	0	NA	NA	NA	NA	NA
2610203C20Rik	144.427	0.447632	0.234468	1.90914	0.0562446	0.155814
2610203C22Rik	14.2251	-0.335137	0.341055	-0.982646	0.325782	0.531495
2610204G22Rik	7.38248	-0.033602	0.310069	-0.108369	0.913703	NA
2610206C17Rik	10.0758	-0.225121	0.326044	-0.690463	0.489903	0.681359
2610301B20Rik	96.7774	-0.233402	0.269307	-0.866673	0.386121	0.59305
2610301G19Rik	807.371	0.0850687	0.12672	0.671315	0.50202	0.690115
2610305D13Rik	41.6889	-0.126801	0.32756	-0.387107	0.698677	0.828676
2610306M01Rik	105.299	-0.0967976	0.264073	-0.366556	0.71395	0.840038
2610307P16Rik	4.11388	-0.0744986	0.264139	-0.282043	0.777911	NA
2610316D01Rik	0	NA	NA	NA	NA	NA
2610318N02Rik	0	NA	NA	NA	NA	NA
2610507B11Rik	8160.8	-0.273014	0.0788606	-3.46199	0.000536197	0.00377099
2610507I01Rik	293.77	-0.182597	0.182325	-1.00149	0.316589	0.521783
2610524H06Rik	8.97163	0.476021	0.316514	1.50395	0.132595	0.289285
2610528A11Rik	1.64219	-0.126341	0.167038	-0.75636	0.449433	NA
2610528J11Rik	0	NA	NA	NA	NA	NA
2700029M09Rik	116.377	0.118396	0.251772	0.470251	0.638176	0.789283
2700038G22Rik	5.89169	-0.156064	0.293643	-0.531476	0.595089	NA
2700046A07Rik	1.31392	0.136194	0.144688	0.941296	0.346553	NA
2700046G09Rik	41.6198	-0.0964703	0.33571	-0.287362	0.773835	0.878579
2700049A03Rik	99.778	-0.131099	0.277934	-0.471692	0.637147	0.789109
2700050L05Rik	171.297	-0.302637	0.229889	-1.31645	0.188024	0.367685
2700054A10Rik	39.1252	-0.736089	0.334534	-2.20034	0.0277829	0.0919264
2700060E02Rik	1352.39	-0.327069	0.115355	-2.83533	0.00457777	0.0222162
2700062C07Rik	38.3199	0.072739	0.332726	0.218615	0.82695	0.909487
2700069I18Rik	4.08837	-0.0653503	0.261866	-0.249556	0.802931	NA
2700070H01Rik	0	NA	NA	NA	NA	NA
2700081L22Rik	0	NA	NA	NA	NA	NA
2700081O15Rik	565.659	0.573311	0.143491	3.99544	6.45732e-05	0.000612431
2700086A05Rik	3.84793	-0.0284468	0.255445	-0.111362	0.91133	NA
2700089E24Rik	3270.55	-0.571869	0.0941339	-6.07506	1.23939e-09	3.47187e-08
2700089I24Rik	0	NA	NA	NA	NA	NA
2700094K13Rik	185.229	-0.612485	0.218862	-2.7985	0.00513404	0.0244424
2700097O09Rik	74.9403	-0.248806	0.28784	-0.864388	0.387375	0.594082
2700099C18Rik	2.22995	0.11091	0.214276	0.517605	0.604734	NA
2810001G20Rik	43.9784	0.152502	0.323908	0.470819	0.63777	0.789283
2810002D19Rik	27.6166	-0.258923	0.344401	-0.751805	0.452168	0.650758
2810004N23Rik	630.554	-0.261692	0.136989	-1.91031	0.0560932	0.155536
2810006K23Rik	155.493	-0.105028	0.228535	-0.459569	0.645826	0.794154
2810007J24Rik	0	NA	NA	NA	NA	NA
2810008D09Rik	101.686	0.245176	0.262548	0.933832	0.35039	0.557651
2810011L19Rik	0	NA	NA	NA	NA	NA
2810013P06Rik	153.341	0.0342196	0.231113	0.148064	0.882292	0.938697
2810021J22Rik	38.7117	0.145145	0.331772	0.437483	0.661761	0.805174
2810025M15Rik	130.786	0.301627	0.241844	1.2472	0.212325	0.401316
2810029C07Rik	7.27899	0.314582	0.308149	1.02088	0.307312	NA
2810032G03Rik	25.1429	0.0797656	0.345954	0.230567	0.817651	0.905184
2810047C21Rik1	0.279818	-0.0266694	0.0949627	-0.280841	0.778832	NA
2810049E08Rik	0	NA	NA	NA	NA	NA
2810055G20Rik	41.6833	0.559475	0.330292	1.69388	0.0902886	0.219892
2810403A07Rik	688.312	-0.0601314	0.136467	-0.440631	0.65948	0.803356
2810403D21Rik	7.44069	0.258671	0.305496	0.846722	0.39715	NA
2810404M03Rik	0	NA	NA	NA	NA	NA
2810405F15Rik	0.243098	0.0281573	0.0949627	0.296509	0.766841	NA
2810407C02Rik	2208.27	-0.325251	0.10209	-3.18591	0.00144301	0.0086036
2810408A11Rik	5.60467	0.0497905	0.288358	0.172669	0.862912	NA
2810408I11Rik	1.04583	-0.00672151	0.140301	-0.0479076	0.96179	NA
2810408M09Rik	225.789	-0.0431415	0.203502	-0.211996	0.83211	0.912517
2810410L24Rik	85.4421	0.145759	0.282205	0.516499	0.605506	0.765268
2810417H13Rik	1.99667	0.208267	0.197939	1.05218	0.292718	NA
2810428I15Rik	1424.54	-0.424146	0.107403	-3.94912	7.84382e-05	0.000721762
2810429I04Rik	0	NA	NA	NA	NA	NA
2810433D01Rik	4.62959	0.105987	0.272765	0.388565	0.697598	NA
2810442I21Rik	1.55175	-0.193585	0.16999	-1.1388	0.254785	NA
2810442N19Rik	0.216239	-0.0266694	0.0949627	-0.280841	0.778832	NA
2810454H06Rik	12.7252	0.312397	0.33699	0.927022	0.353915	0.561282
2810459M11Rik	0.243098	0.0281573	0.0949627	0.296509	0.766841	NA
2810468N07Rik	51.9777	-0.0290404	0.314846	-0.0922369	0.92651	0.96141
2810471M01Rik	0	NA	NA	NA	NA	NA
2810474O19Rik	216.671	0.559086	0.237766	2.35141	0.0187022	0.0675886
2900002K06Rik	1.17163	-0.0949921	0.159206	-0.59666	0.550735	NA
2900005J15Rik	13.6345	0.294547	0.340955	0.863887	0.38765	0.594298
2900008C10Rik	50.314	0.0406151	0.320237	0.126828	0.899076	0.948166
2900009J06Rik	8.68382	0.570056	0.317127	1.79756	0.0722463	NA
2900011O08Rik	1.93313	-0.0452843	0.189434	-0.23905	0.811067	NA
2900026A02Rik	1750.23	0.249947	0.101385	2.46533	0.0136886	0.0532076
2900041M22Rik	23.9706	0.662288	0.347754	1.90447	0.0568487	0.157159
2900052N01Rik	0.243098	0.0281573	0.0949627	0.296509	0.766841	NA
2900055J20Rik	1.59425	-0.0160889	0.16562	-0.0971435	0.922612	NA
2900056M20Rik	32.4936	0.331694	0.34011	0.975255	0.329434	0.535513
2900057B20Rik	0	NA	NA	NA	NA	NA
2900060B14Rik	0	NA	NA	NA	NA	NA
2900076A07Rik	327.852	-0.455287	0.182485	-2.49492	0.0125985	0.0500547
2900079G21Rik	22.1703	1.37133	0.347765	3.94327	8.03795e-05	0.000737071
2900092C05Rik	0	NA	NA	NA	NA	NA
2900092D14Rik	0	NA	NA	NA	NA	NA
2900093L17Rik	0	NA	NA	NA	NA	NA
2900097C17Rik	3161.75	-0.428443	0.0976389	-4.38804	1.14377e-05	0.000133806
3000002C10Rik	48.8265	-0.185884	0.327615	-0.567384	0.570453	0.741143
3010001F23Rik	2.6002	0.111868	0.212972	0.52527	0.599396	NA
3010026O09Rik	179.112	-0.122283	0.2251	-0.543239	0.586965	0.753474
3100003L05Rik	0	NA	NA	NA	NA	NA
3110001D03Rik	413.046	-0.191821	0.159121	-1.2055	0.22801	0.420955
3110001I22Rik	17.1891	0.280675	0.345297	0.81285	0.416304	0.618739
3110002H16Rik	277.537	-0.356108	0.187192	-1.90237	0.0571229	0.157721
3110007F17Rik	1.81185	0.016517	0.172052	0.096	0.923521	NA
3110009E18Rik	9.65235	-0.257166	0.324889	-0.791551	0.428623	0.629563
3110009F21Rik	0	NA	NA	NA	NA	NA
3110015C05Rik	0.788354	0.0854253	0.116407	0.73385	0.46304	NA
3110021A11Rik	9.82605	-0.22294	0.327456	-0.680824	0.495983	0.68622
3110021N24Rik	40.3341	-0.204267	0.335668	-0.608539	0.54283	0.721058
3110035E14Rik	2.05043	0.0702722	0.206368	0.340519	0.733466	NA
3110039I08Rik	2.18071	0.217837	0.199307	1.09297	0.274408	NA
3110039M20Rik	0	NA	NA	NA	NA	NA
3110040N11Rik	225.485	0.108679	0.204489	0.531465	0.595097	0.758976
3110043O21Rik	242.061	-0.037609	0.199163	-0.188835	0.850222	0.921421
3110045C21Rik	10.8301	0.325812	0.330968	0.984421	0.324909	0.53047
3110047P20Rik	0	NA	NA	NA	NA	NA
3110052M02Rik	24.3039	0.310975	0.346923	0.896382	0.370049	0.576567
3110056K07Rik	31.7949	-0.206616	0.340815	-0.606242	0.544354	0.722216
3110057O12Rik	73.8512	0.0311648	0.287885	0.108254	0.913794	0.954437
3110062M04Rik	58.1418	-0.354383	0.30806	-1.15037	0.249991	0.449199
3110070M22Rik	6.83213	0.497008	0.300302	1.65503	0.097919	NA
3110079O15Rik	0	NA	NA	NA	NA	NA
3110082I17Rik	215.878	-0.321104	0.204933	-1.56688	0.117144	0.26564
3110082J24Rik	0	NA	NA	NA	NA	NA
3110099E03Rik	0	NA	NA	NA	NA	NA
3200001D21Rik	6.62368	-0.229458	0.301731	-0.76047	0.446974	NA
3230401D17Rik	279.165	-0.363664	0.189809	-1.91594	0.0553725	0.154281
3300002I08Rik	1.48096	0.00714353	0.182718	0.0390959	0.968814	NA
3300005D01Rik	0	NA	NA	NA	NA	NA
3425401B19Rik	17919.4	0.0452368	0.0749465	0.603588	0.546118	0.723474
3632451O06Rik	99.2719	1.69907	0.279086	6.08798	1.14343e-09	3.2372e-08
3632454L22Rik	0.216239	-0.0266694	0.0949627	-0.280841	0.778832	NA
3830403N18Rik	1.81981	0.216717	0.178236	1.2159	0.224022	NA
3830406C13Rik	191.634	-0.0309591	0.214476	-0.144348	0.885226	0.940605
3830408C21Rik	21.2382	-0.184132	0.347625	-0.529686	0.596329	0.759599
3830417A13Rik	0.262785	0.0281573	0.0949627	0.296509	0.766841	NA
3930402G23Rik	0	NA	NA	NA	NA	NA
4430402I18Rik	16.5088	-0.13688	0.34497	-0.396789	0.691523	0.824643
4632415K11Rik	163.696	0.413677	0.229886	1.79949	0.0719419	0.186535
4632415L05Rik	109.471	0.0212207	0.258897	0.0819659	0.934674	0.965881
4632427E13Rik	15.7939	-0.497362	0.344274	-1.44467	0.148551	0.312715
4632428C04Rik	184.699	-0.275256	0.223869	-1.22954	0.218871	0.409607
4632428N05Rik	652.543	0.812821	0.148108	5.48803	4.06443e-08	8.71849e-07
4632434I11Rik	2.04057	0.197667	0.19895	0.993549	0.320442	NA
4732415M23Rik	3.1218	-0.20762	0.239259	-0.867761	0.385525	NA
4732416N19Rik	0.958048	0.00943282	0.136098	0.0693089	0.944744	NA
4732456N10Rik	0	NA	NA	NA	NA	NA
4732471J01Rik	15.7283	0.0425146	0.343636	0.12372	0.901537	0.949444
4732490B19Rik	5.76457	-0.375958	0.28877	-1.30193	0.192941	NA
4732491K20Rik	80.9786	-0.00807398	0.280694	-0.0287644	0.977052	0.986706
4831440E17Rik	46.0278	0.348003	0.325072	1.07054	0.284376	0.488796
4833403I15Rik	37.07	-0.14321	0.335745	-0.426545	0.669711	0.810259
4833412C05Rik	0.972393	0.104142	0.127781	0.815001	0.415071	NA
4833417C18Rik	1.30144	-0.0324454	0.163759	-0.198129	0.842944	NA
4833418N02Rik	62.9671	-0.36216	0.307778	-1.17669	0.239318	0.435654
4833419F23Rik	16.7059	-0.399549	0.344801	-1.15878	0.246546	0.445375
4833420G17Rik	294.05	0.0609925	0.180895	0.33717	0.735988	0.854601
4833422C13Rik	5.24158	0.0796902	0.275125	0.289651	0.772083	NA
4833423E24Rik	0	NA	NA	NA	NA	NA
4833424O15Rik	0.505883	0.0642413	0.104417	0.615238	0.538397	NA
4833427F10Rik	18.1084	0.107265	0.341374	0.314216	0.753357	0.865318
4833427G06Rik	0	NA	NA	NA	NA	NA
4833428L15Rik	0	NA	NA	NA	NA	NA
4833439L19Rik	6170.66	-0.579747	0.0815162	-7.11205	1.14335e-12	5.25084e-11
4921501E09Rik	0	NA	NA	NA	NA	NA
4921504E06Rik	0.958048	0.00943282	0.136098	0.0693089	0.944744	NA
4921506M07Rik	0	NA	NA	NA	NA	NA
4921507L20Rik	5.93634	0.186143	0.286444	0.64984	0.515796	NA
4921507P07Rik	12.0999	-0.138719	0.33732	-0.411238	0.680898	0.817949
4921508A21Rik	0.486197	0.052696	0.0952685	0.553131	0.580173	NA
4921508D12Rik	0	NA	NA	NA	NA	NA
4921509C19Rik	0	NA	NA	NA	NA	NA
4921509O07Rik	0	NA	NA	NA	NA	NA
4921511C10Rik	1.30144	-0.0324454	0.163759	-0.198129	0.842944	NA
4921511C20Rik	0	NA	NA	NA	NA	NA
4921511H03Rik	0	NA	NA	NA	NA	NA
4921511I17Rik	0	NA	NA	NA	NA	NA
4921511M17Rik	0	NA	NA	NA	NA	NA
4921513I03Rik	14.8259	-0.10195	0.344	-0.296367	0.76695	0.874305
4921515E04Rik	0	NA	NA	NA	NA	NA
4921517D22Rik	0	NA	NA	NA	NA	NA
4921524J17Rik	175.395	-0.298355	0.225856	-1.32099	0.186504	0.365898
4921524L21Rik	0	NA	NA	NA	NA	NA
4921525B02Rik	0	NA	NA	NA	NA	NA
4921525O09Rik	0	NA	NA	NA	NA	NA
4921530D09Rik	7.65193	0.162773	0.308497	0.527633	0.597754	NA
4921530L18Rik	3.69527	-0.00737231	0.244735	-0.0301237	0.975968	NA
4921530L21Rik	0	NA	NA	NA	NA	NA
4921531C22Rik	57.2385	0.136725	0.310473	0.440377	0.659664	0.803506
4921531P14Rik	0	NA	NA	NA	NA	NA
4921533I20Rik	0	NA	NA	NA	NA	NA
4921536K21Rik	16.7231	0.202831	0.345583	0.586924	0.557254	0.731294
4921539E11Rik	0	NA	NA	NA	NA	NA
4922501C03Rik	59.3519	-0.176541	0.309825	-0.56981	0.568807	0.739533
4922501L14Rik	0	NA	NA	NA	NA	NA
4922502D21Rik	0	NA	NA	NA	NA	NA
4922502H24Rik	0	NA	NA	NA	NA	NA
4922502N22Rik	0	NA	NA	NA	NA	NA
4922505E12Rik	0	NA	NA	NA	NA	NA
4930401C15Rik	0	NA	NA	NA	NA	NA
4930401O10Rik	0	NA	NA	NA	NA	NA
4930401O12Rik	0	NA	NA	NA	NA	NA
4930402F06Rik	0	NA	NA	NA	NA	NA
4930402F11Rik	0	NA	NA	NA	NA	NA
4930402H24Rik	78.2408	0.504835	0.292524	1.72579	0.0843853	0.20959
4930402K13Rik	0	NA	NA	NA	NA	NA
4930404A05Rik	0	NA	NA	NA	NA	NA
4930404A10Rik	0	NA	NA	NA	NA	NA
4930404H11Rik	2.75551	0.176673	0.229961	0.768277	0.442323	NA
4930404I05Rik	8.44215	0.170658	0.314446	0.542727	0.587318	NA
4930404N11Rik	69.3427	0.650668	0.305217	2.13182	0.0330216	0.10487
4930405A10Rik	0	NA	NA	NA	NA	NA
4930405A21Rik	4.32882	-0.0942051	0.258718	-0.364123	0.715766	NA
4930405D11Rik	0	NA	NA	NA	NA	NA
4930405J17Rik	0	NA	NA	NA	NA	NA
4930405P13Rik	0.768667	0.0997151	0.125254	0.796105	0.425971	NA
4930406D18Rik	0	NA	NA	NA	NA	NA
4930407I10Rik	0	NA	NA	NA	NA	NA
4930408F14Rik	0	NA	NA	NA	NA	NA
4930412B13Rik	0	NA	NA	NA	NA	NA
4930412C18Rik	10.1125	0.297809	0.327738	0.908681	0.363518	0.570274
4930412O13Rik	0	NA	NA	NA	NA	NA
4930413E15Rik	0	NA	NA	NA	NA	NA
4930413F20Rik	0.505883	0.0642413	0.104417	0.615238	0.538397	NA
4930413G21Rik	318.07	0.0474735	0.189491	0.250531	0.802176	0.896348
4930413M19Rik	0	NA	NA	NA	NA	NA
4930414L22Rik	101.305	0.0984041	0.271062	0.363031	0.716581	0.84132
4930414N06Rik	0	NA	NA	NA	NA	NA
4930415F15Rik	0	NA	NA	NA	NA	NA
4930415L06Rik	0	NA	NA	NA	NA	NA
4930415O20Rik	3.2646	-0.0946209	0.238684	-0.396428	0.69179	NA
4930417O13Rik	0.243098	0.0281573	0.0949627	0.296509	0.766841	NA
4930417O22Rik	0	NA	NA	NA	NA	NA
4930419G24Rik	0.479024	0.00232586	0.10203	0.0227959	0.981813	NA
4930422G04Rik	22.2451	-0.277671	0.347345	-0.79941	0.424053	0.626078
4930423M02Rik	0	NA	NA	NA	NA	NA
4930425K10Rik	0	NA	NA	NA	NA	NA
4930425O10Rik	0	NA	NA	NA	NA	NA
4930426D05Rik	0	NA	NA	NA	NA	NA
4930426L09Rik	2.62444	-0.126639	0.208437	-0.607566	0.543475	NA
4930427A07Rik	10.5025	-0.0680633	0.326655	-0.208365	0.834944	0.913965
4930428D18Rik	0	NA	NA	NA	NA	NA
4930428E07Rik	0	NA	NA	NA	NA	NA
4930428G15Rik	0.479024	0.00232586	0.10203	0.0227959	0.981813	NA
4930428O21Rik	0	NA	NA	NA	NA	NA
4930429B21Rik	2.84198	-0.171742	0.230461	-0.745213	0.456143	NA
4930429D17Rik	0	NA	NA	NA	NA	NA
4930429F11Rik	0	NA	NA	NA	NA	NA
4930429F24Rik	424.719	-0.408616	0.158395	-2.57972	0.00988807	0.0414437
4930430A15Rik	0	NA	NA	NA	NA	NA
4930430D24Rik	0	NA	NA	NA	NA	NA
4930430F08Rik	56.6452	-0.231007	0.307924	-0.75021	0.453128	0.651715
4930430F21Rik	0	NA	NA	NA	NA	NA
4930430J02Rik	0	NA	NA	NA	NA	NA
4930431F12Rik	0	NA	NA	NA	NA	NA
4930431P03Rik	0	NA	NA	NA	NA	NA
4930432J09Rik	0	NA	NA	NA	NA	NA
4930432K09Rik	0	NA	NA	NA	NA	NA
4930432K21Rik	15.8463	-0.421876	0.344676	-1.22398	0.22096	0.412065
4930432M17Rik	0	NA	NA	NA	NA	NA
4930433B08Rik	0	NA	NA	NA	NA	NA
4930433I11Rik	0	NA	NA	NA	NA	NA
4930433N12Rik	0	NA	NA	NA	NA	NA
4930434J06Rik	0	NA	NA	NA	NA	NA
4930435E12Rik	0	NA	NA	NA	NA	NA
4930438E09Rik	0.486197	0.052696	0.0952685	0.553131	0.580173	NA
4930440C22Rik	0	NA	NA	NA	NA	NA
4930441J16Rik	0	NA	NA	NA	NA	NA
4930441O14Rik	2.8532	-0.216021	0.221661	-0.974557	0.32978	NA
4930442J19Rik	0	NA	NA	NA	NA	NA
4930442L01Rik	0	NA	NA	NA	NA	NA
4930443O20Rik	1.22083	0.0391795	0.149745	0.261642	0.793598	NA
4930444A02Rik	294.591	0.0162512	0.180556	0.0900064	0.928282	0.962421
4930444F02Rik	0	NA	NA	NA	NA	NA
4930444G20Rik	0	NA	NA	NA	NA	NA
4930444M15Rik	0	NA	NA	NA	NA	NA
4930444P10Rik	0	NA	NA	NA	NA	NA
4930447A16Rik	0	NA	NA	NA	NA	NA
4930447C04Rik	3.2614	0.239092	0.243469	0.982023	0.326089	NA
4930447J18Rik	0	NA	NA	NA	NA	NA
4930447K03Rik	0.216239	-0.0266694	0.0949627	-0.280841	0.778832	NA
4930447N08Rik	0	NA	NA	NA	NA	NA
4930448C13Rik	0	NA	NA	NA	NA	NA
4930448F12Rik	0	NA	NA	NA	NA	NA
4930448H16Rik	0	NA	NA	NA	NA	NA
4930448I06Rik	0	NA	NA	NA	NA	NA
4930448I18Rik	0	NA	NA	NA	NA	NA
4930448K20Rik	0	NA	NA	NA	NA	NA
4930449E01Rik	0	NA	NA	NA	NA	NA
4930449E18Rik	0.243098	0.0281573	0.0949627	0.296509	0.766841	NA
4930449I24Rik	0	NA	NA	NA	NA	NA
4930451C15Rik	74.3697	-0.572725	0.290867	-1.96903	0.0489499	0.141067
4930451G09Rik	21.2489	0.123177	0.34777	0.354192	0.723195	0.845621
4930451I11Rik	0	NA	NA	NA	NA	NA
4930452A19Rik	0	NA	NA	NA	NA	NA
4930452B06Rik	2.70897	0.110889	0.228801	0.484651	0.627924	NA
4930452G13Rik	0	NA	NA	NA	NA	NA
4930452N14Rik	0	NA	NA	NA	NA	NA
4930453H23Rik	0	NA	NA	NA	NA	NA
4930453L07Rik	0	NA	NA	NA	NA	NA
4930453N24Rik	883.175	-0.554011	0.124314	-4.45654	8.32933e-06	0.000102027
4930455B14Rik	0	NA	NA	NA	NA	NA
4930455C13Rik	0.522917	-0.00198228	0.105327	-0.0188203	0.984984	NA
4930455D15Rik	0	NA	NA	NA	NA	NA
4930455F16Rik	0	NA	NA	NA	NA	NA
4930455F23Rik	324.181	-0.471948	0.174625	-2.70265	0.00687901	0.0309206
4930455H04Rik	0	NA	NA	NA	NA	NA
4930455J16Rik	0	NA	NA	NA	NA	NA
4930456L15Rik	0.279818	-0.0266694	0.0949627	-0.280841	0.778832	NA
4930459L07Rik	0	NA	NA	NA	NA	NA
4930461G14Rik	0	NA	NA	NA	NA	NA
4930465A12Rik	0	NA	NA	NA	NA	NA
4930465K10Rik	1.27455	0.16285	0.157047	1.03695	0.299757	NA
4930465M20Rik	0	NA	NA	NA	NA	NA
4930467D21Rik	0	NA	NA	NA	NA	NA
4930467E23Rik	0	NA	NA	NA	NA	NA
4930467K11Rik	1.29424	0.160617	0.156055	1.02924	0.303369	NA
4930468A15Rik	0	NA	NA	NA	NA	NA
4930469G21Rik	0	NA	NA	NA	NA	NA
4930470H14Rik	0	NA	NA	NA	NA	NA
4930470P17Rik	0	NA	NA	NA	NA	NA
4930471C04Rik	0.785701	0.0336647	0.134071	0.251097	0.801739	NA
4930471G03Rik	0	NA	NA	NA	NA	NA
4930471I20Rik	0.216239	-0.0266694	0.0949627	-0.280841	0.778832	NA
4930471M09Rik	0	NA	NA	NA	NA	NA
4930473A02Rik	5.14268	-0.0152908	0.282844	-0.054061	0.956887	NA
4930473O22Rik	0.243098	0.0281573	0.0949627	0.296509	0.766841	NA
4930474G06Rik	0	NA	NA	NA	NA	NA
4930474H20Rik	0	NA	NA	NA	NA	NA
4930474M22Rik	7.18725	0.251123	0.300763	0.834953	0.403744	NA
4930474N05Rik	0	NA	NA	NA	NA	NA
4930474N09Rik	0.864958	-0.0935935	0.121737	-0.76882	0.442	NA
4930478L05Rik	0	NA	NA	NA	NA	NA
4930478P22Rik	0	NA	NA	NA	NA	NA
4930479D17Rik	4.60007	-0.0140168	0.272191	-0.0514961	0.95893	NA
4930479M11Rik	0.839455	-0.0897105	0.11934	-0.751723	0.452217	NA
4930480E11Rik	0	NA	NA	NA	NA	NA
4930480G23Rik	0	NA	NA	NA	NA	NA
4930480K15Rik	0	NA	NA	NA	NA	NA
4930480M12Rik	0	NA	NA	NA	NA	NA
4930481A15Rik	126.034	0.0319254	0.255113	0.125142	0.900411	0.949088
4930483J18Rik	1.45859	0.150356	0.151363	0.993351	0.320539	NA
4930483K19Rik	2.37278	-0.0488947	0.216738	-0.225594	0.821518	NA
4930483O08Rik	0	NA	NA	NA	NA	NA
4930486F22Rik	0	NA	NA	NA	NA	NA
4930486I03Rik	0	NA	NA	NA	NA	NA
4930486L24Rik	11.119	0.0908517	0.331811	0.273806	0.784234	0.884637
4930487D11Rik	0	NA	NA	NA	NA	NA
4930487H11Rik	0.216239	-0.0266694	0.0949627	-0.280841	0.778832	NA
4930488B22Rik	0	NA	NA	NA	NA	NA
4930488L21Rik	0	NA	NA	NA	NA	NA
4930500F04Rik	0	NA	NA	NA	NA	NA
4930500J02Rik	6.76066	-0.128222	0.303499	-0.422477	0.672677	NA
4930500L23Rik	0	NA	NA	NA	NA	NA
4930502A04Rik	0	NA	NA	NA	NA	NA
4930502E09Rik	0.262785	0.0281573	0.0949627	0.296509	0.766841	NA
4930502E18Rik	0.891817	-0.0505455	0.132626	-0.381114	0.703118	NA
4930503B20Rik	5.05094	-0.0623959	0.275365	-0.226594	0.82074	NA
4930503E14Rik	0	NA	NA	NA	NA	NA
4930503E24Rik	0	NA	NA	NA	NA	NA
4930503H13Rik	0	NA	NA	NA	NA	NA
4930503L19Rik	49.3724	0.308968	0.3201	0.965223	0.334433	0.540718
4930503O07Rik	0	NA	NA	NA	NA	NA
4930504O13Rik	0	NA	NA	NA	NA	NA
4930505A04Rik	0.262785	0.0281573	0.0949627	0.296509	0.766841	NA
4930505G20Rik	0	NA	NA	NA	NA	NA
4930506C21Rik	9.83985	0.175636	0.326683	0.537635	0.590829	0.756128
4930506M07Rik	86.3036	1.06975	0.282832	3.78229	0.000155392	0.00131588
4930507D05Rik	2.69194	0.165552	0.218112	0.759022	0.447839	NA
4930509E16Rik	4.02745	0.00755082	0.26244	0.0287716	0.977047	NA
4930509J09Rik	0	NA	NA	NA	NA	NA
4930509K18Rik	0	NA	NA	NA	NA	NA
4930511A02Rik	0	NA	NA	NA	NA	NA
4930511E03Rik	0	NA	NA	NA	NA	NA
4930511M06Rik	37.8975	-0.32146	0.332376	-0.967157	0.333466	0.539854
4930511M11Rik	0	NA	NA	NA	NA	NA
4930512B01Rik	1.55437	0.135609	0.178395	0.760165	0.447156	NA
4930513D17Rik	0	NA	NA	NA	NA	NA
4930513N10Rik	15.1476	0.421486	0.344177	1.22462	0.220718	0.411872
4930513O06Rik	0	NA	NA	NA	NA	NA
4930515B02Rik	1.22535	0.0315037	0.159433	0.197598	0.84336	NA
4930515G01Rik	20.7824	-0.0448535	0.34777	-0.128975	0.897378	0.947248
4930515G16Rik	0	NA	NA	NA	NA	NA
4930515L03Rik	0.262785	0.0281573	0.0949627	0.296509	0.766841	NA
4930515L19Rik	0	NA	NA	NA	NA	NA
4930517E11Rik	0	NA	NA	NA	NA	NA
4930518P08Rik	0	NA	NA	NA	NA	NA
4930519D14Rik	0	NA	NA	NA	NA	NA
4930519F09Rik	0.243098	0.0281573	0.0949627	0.296509	0.766841	NA
4930519F16Rik	0	NA	NA	NA	NA	NA
4930519F24Rik	0	NA	NA	NA	NA	NA
4930519G04Rik	0	NA	NA	NA	NA	NA
4930519H02Rik	0	NA	NA	NA	NA	NA
4930520O04Rik	4.54502	0.102249	0.263473	0.388084	0.697954	NA
4930520P13Rik	0	NA	NA	NA	NA	NA
4930521E06Rik	0	NA	NA	NA	NA	NA
4930522H14Rik	0	NA	NA	NA	NA	NA
4930522O17Rik	0	NA	NA	NA	NA	NA
4930523C07Rik	66.4959	0.136696	0.300757	0.454505	0.649466	0.796518
4930523O13Rik	0	NA	NA	NA	NA	NA
4930524B15Rik	0	NA	NA	NA	NA	NA
4930524C18Rik	0	NA	NA	NA	NA	NA
4930524L23Rik	3.13828	0.121608	0.230602	0.527352	0.597949	NA
4930524N10Rik	0	NA	NA	NA	NA	NA
4930524O05Rik	0	NA	NA	NA	NA	NA
4930524O08Rik	0	NA	NA	NA	NA	NA
4930525D18Rik	0.243098	0.0281573	0.0949627	0.296509	0.766841	NA
4930525G20Rik	5.02987	0.0934519	0.271343	0.344405	0.730542	NA
4930525M21Rik	0	NA	NA	NA	NA	NA
4930526D03Rik	0	NA	NA	NA	NA	NA
4930526I15Rik	113.075	0.0213839	0.253774	0.0842637	0.932847	0.964743
4930526L06Rik	0.216239	-0.0266694	0.0949627	-0.280841	0.778832	NA
4930527F14Rik	0.262785	0.0281573	0.0949627	0.296509	0.766841	NA
4930527G23Rik	0	NA	NA	NA	NA	NA
4930528A17Rik	2.70632	0.0386856	0.22992	0.168257	0.866381	NA
4930528D03Rik	0	NA	NA	NA	NA	NA
4930528P14Rik	0	NA	NA	NA	NA	NA
4930529C04Rik	0	NA	NA	NA	NA	NA
4930529F24Rik	0	NA	NA	NA	NA	NA
4930529K09Rik	0	NA	NA	NA	NA	NA
4930529L06Rik	0	NA	NA	NA	NA	NA
4930529M08Rik	0	NA	NA	NA	NA	NA
4930533B01Rik	0	NA	NA	NA	NA	NA
4930533P14Rik	0	NA	NA	NA	NA	NA
4930538K18Rik	26.3281	-0.384446	0.345382	-1.1131	0.265665	0.467353
4930539C22Rik	0	NA	NA	NA	NA	NA
4930539E08Rik	1.23521	-0.103444	0.163401	-0.633067	0.52669	NA
4930539J05Rik	110.67	-0.384706	0.260211	-1.47844	0.139291	0.299127
4930539M17Rik	0	NA	NA	NA	NA	NA
4930539N22Rik	0	NA	NA	NA	NA	NA
4930540M03Rik	0	NA	NA	NA	NA	NA
4930542C21Rik	0	NA	NA	NA	NA	NA
4930542D17Rik	0.279818	-0.0266694	0.0949627	-0.280841	0.778832	NA
4930542H20Rik	0	NA	NA	NA	NA	NA
4930543E12Rik	0	NA	NA	NA	NA	NA
4930544D05Rik	104.801	-0.418002	0.262397	-1.59301	0.111157	0.256375
4930544G11Rik	0	NA	NA	NA	NA	NA
4930544M13Rik	0	NA	NA	NA	NA	NA
4930545E07Rik	0	NA	NA	NA	NA	NA
4930545H06Rik	0	NA	NA	NA	NA	NA
4930545L23Rik	0	NA	NA	NA	NA	NA
4930546C10Rik	0.262785	0.0281573	0.0949627	0.296509	0.766841	NA
4930546K05Rik	0	NA	NA	NA	NA	NA
4930547C10Rik	0	NA	NA	NA	NA	NA
4930547E08Rik	1.25486	0.160806	0.156153	1.0298	0.303106	NA
4930547E14Rik	0	NA	NA	NA	NA	NA
4930548G14Rik	0	NA	NA	NA	NA	NA
4930548H24Rik	0.802735	-0.0375051	0.126123	-0.297371	0.766184	NA
4930548J01Rik	0.279818	-0.0266694	0.0949627	-0.280841	0.778832	NA
4930548K13Rik	0	NA	NA	NA	NA	NA
4930549C01Rik	0	NA	NA	NA	NA	NA
4930549G23Rik	0	NA	NA	NA	NA	NA
4930550C14Rik	2.15919	0.0468345	0.196595	0.238228	0.811704	NA
4930550L24Rik	0	NA	NA	NA	NA	NA
4930552N02Rik	0	NA	NA	NA	NA	NA
4930552P12Rik	21.4281	-0.319297	0.347759	-0.918155	0.358538	0.565566
4930553E22Rik	0	NA	NA	NA	NA	NA
4930554C24Rik	0	NA	NA	NA	NA	NA
4930555B11Rik	0	NA	NA	NA	NA	NA
4930555G01Rik	0	NA	NA	NA	NA	NA
4930556C24Rik	0	NA	NA	NA	NA	NA
4930556G01Rik	1.40487	0.0601473	0.158345	0.379849	0.704057	NA
4930556J02Rik	0	NA	NA	NA	NA	NA
4930556M19Rik	48.1522	0.916149	0.322558	2.84026	0.00450766	0.021892
4930556N09Rik	0	NA	NA	NA	NA	NA
4930557A04Rik	0	NA	NA	NA	NA	NA
4930557J02Rik	0	NA	NA	NA	NA	NA
4930558C23Rik	0.99208	0.126691	0.140029	0.904749	0.365598	NA
4930558G05Rik	0	NA	NA	NA	NA	NA
4930558J18Rik	0	NA	NA	NA	NA	NA
4930558K02Rik	0	NA	NA	NA	NA	NA
4930562C15Rik	2.01371	0.145122	0.205811	0.705123	0.480733	NA
4930562F07Rik	0.243098	0.0281573	0.0949627	0.296509	0.766841	NA
4930563D23Rik	0	NA	NA	NA	NA	NA
4930563E18Rik	1.06817	0.0608716	0.141588	0.429922	0.667253	NA
4930563E22Rik	8.8648	0.0274432	0.320333	0.0856708	0.931728	NA
4930563F08Rik	0	NA	NA	NA	NA	NA
4930563M20Rik	0	NA	NA	NA	NA	NA
4930564B18Rik	0.279818	-0.0266694	0.0949627	-0.280841	0.778832	NA
4930564C03Rik	0	NA	NA	NA	NA	NA
4930564D02Rik	0	NA	NA	NA	NA	NA
4930564G21Rik	0	NA	NA	NA	NA	NA
4930564K09Rik	0	NA	NA	NA	NA	NA
4930565D16Rik	0	NA	NA	NA	NA	NA
4930565N06Rik	0	NA	NA	NA	NA	NA
4930567H12Rik	0	NA	NA	NA	NA	NA
4930567H17Rik	0	NA	NA	NA	NA	NA
4930567J20Rik	0	NA	NA	NA	NA	NA
4930567K20Rik	0	NA	NA	NA	NA	NA
4930568D16Rik	0	NA	NA	NA	NA	NA
4930568E12Rik	0	NA	NA	NA	NA	NA
4930568G15Rik	0	NA	NA	NA	NA	NA
4930568K20Rik	0	NA	NA	NA	NA	NA
4930570G19Rik	2.38981	-0.121753	0.218577	-0.557029	0.577508	NA
4930571K23Rik	0	NA	NA	NA	NA	NA
4930572K03Rik	0	NA	NA	NA	NA	NA
4930572O03Rik	0	NA	NA	NA	NA	NA
4930572O13Rik	0	NA	NA	NA	NA	NA
4930573O16Rik	0.216239	-0.0266694	0.0949627	-0.280841	0.778832	NA
4930577N17Rik	113.082	-0.557387	0.255544	-2.18118	0.0291699	0.0954221
4930578C19Rik	34.1484	-0.0726458	0.336258	-0.216042	0.828955	0.910411
4930578E11Rik	0	NA	NA	NA	NA	NA
4930578I06Rik	0	NA	NA	NA	NA	NA
4930578M01Rik	1.85387	0.0918034	0.186162	0.493138	0.621915	NA
4930578N18Rik	0	NA	NA	NA	NA	NA
4930579F01Rik	0.243098	0.0281573	0.0949627	0.296509	0.766841	NA
4930579G18Rik	33.021	0.318443	0.34045	0.935358	0.349604	0.557
4930579G24Rik	35.5028	-0.196925	0.336752	-0.584779	0.558696	0.732317
4930579K19Rik	1.44424	0.0754008	0.173333	0.435007	0.663558	NA
4930581F22Rik	31.1713	-0.197978	0.341099	-0.580411	0.561637	0.733932
4930583K01Rik	0.768667	0.0997151	0.125254	0.796105	0.425971	NA
4930583P06Rik	0	NA	NA	NA	NA	NA
4930584F24Rik	0	NA	NA	NA	NA	NA
4930590J08Rik	2.64274	0.0441155	0.225539	0.1956	0.844923	NA
4930590L20Rik	0	NA	NA	NA	NA	NA
4930591A17Rik	0	NA	NA	NA	NA	NA
4930592A05Rik	0	NA	NA	NA	NA	NA
4930592I03Rik	0.216239	-0.0266694	0.0949627	-0.280841	0.778832	NA
4930593A02Rik	0	NA	NA	NA	NA	NA
4930593C16Rik	0	NA	NA	NA	NA	NA
4930594C11Rik	1.26473	0.0405944	0.171489	0.236717	0.812876	NA
4930595M18Rik	0	NA	NA	NA	NA	NA
4930596D02Rik	0	NA	NA	NA	NA	NA
4930596M17Rik	0	NA	NA	NA	NA	NA
4930597G03Rik	0	NA	NA	NA	NA	NA
4930598F16Rik	0	NA	NA	NA	NA	NA
4930599N23Rik	5.44615	0.267829	0.267814	1.00006	0.317282	NA
4931402G19Rik	5.98213	-0.107358	0.294421	-0.36464	0.71538	NA
4931403E22Rik	2.18605	0.106357	0.201414	0.528051	0.597464	NA
4931403G20Rik	0.505883	0.0642413	0.104417	0.615238	0.538397	NA
4931406B18Rik	0	NA	NA	NA	NA	NA
4931406C07Rik	208.947	-0.0845862	0.212658	-0.397756	0.69081	0.824501
4931406H21Rik	1.71155	0.0889686	0.179571	0.495452	0.620281	NA
4931406P16Rik	868.945	0.109719	0.129202	0.849205	0.395767	0.600888
4931408C20Rik	0	NA	NA	NA	NA	NA
4931408D14Rik	2.6002	0.111868	0.212972	0.52527	0.599396	NA
4931409K22Rik	0	NA	NA	NA	NA	NA
4931414P19Rik	110.2	-0.012388	0.255344	-0.0485148	0.961306	0.979607
4931417E11Rik	0	NA	NA	NA	NA	NA
4931417G12Rik	0.216239	-0.0266694	0.0949627	-0.280841	0.778832	NA
4931419H13Rik	0	NA	NA	NA	NA	NA
4931420L22Rik	0	NA	NA	NA	NA	NA
4931423N10Rik	0	NA	NA	NA	NA	NA
4931428F04Rik	45.3854	-0.0348747	0.324357	-0.10752	0.914377	0.954547
4931428L18Rik	0	NA	NA	NA	NA	NA
4931429I11Rik	0.432479	-0.0508057	0.0951462	-0.533975	0.593359	NA
4931429L15Rik	0.262785	0.0281573	0.0949627	0.296509	0.766841	NA
4931429P17Rik	0	NA	NA	NA	NA	NA
4931430N09Rik	0	NA	NA	NA	NA	NA
4931431B13Rik	0	NA	NA	NA	NA	NA
4931431C16Rik	1.48814	0.0725746	0.182231	0.398256	0.690442	NA
4931431F19Rik	0	NA	NA	NA	NA	NA
4931440F15Rik	10.8182	-0.311487	0.332202	-0.937643	0.348428	0.555994
4931440J10Rik	1.56158	-0.0762833	0.184598	-0.41324	0.679431	NA
4931440L10Rik	0	NA	NA	NA	NA	NA
4931440P22Rik	11.7999	-0.186927	0.33467	-0.558541	0.576475	0.746119
4932411E22Rik	0.486197	0.052696	0.0952685	0.553131	0.580173	NA
4932411N23Rik	0	NA	NA	NA	NA	NA
4932412D23Rik	0	NA	NA	NA	NA	NA
4932413F04Rik	0	NA	NA	NA	NA	NA
4932414J04Rik	0.262785	0.0281573	0.0949627	0.296509	0.766841	NA
4932414N04Rik	0	NA	NA	NA	NA	NA
4932415G12Rik	67.2151	-0.161327	0.297074	-0.543052	0.587094	0.753474
4932415M13Rik	0	NA	NA	NA	NA	NA
4932416H05Rik	39.5082	-0.190937	0.330736	-0.57731	0.56373	0.735404
4932416K20Rik	0	NA	NA	NA	NA	NA
4932418E24Rik	0	NA	NA	NA	NA	NA
4932429P05Rik	0	NA	NA	NA	NA	NA
4932435O22Rik	2.57916	0.0450596	0.211716	0.212831	0.831459	NA
4932438A13Rik	467.881	-0.322646	0.160765	-2.00694	0.0447563	0.132147
4932438H23Rik	1.76075	0.223086	0.18055	1.23559	0.216611	NA
4932441J04Rik	0.216239	-0.0266694	0.0949627	-0.280841	0.778832	NA
4932443I19Rik	0	NA	NA	NA	NA	NA
4932702P03Rik	0.479024	0.00232586	0.10203	0.0227959	0.981813	NA
4933400A11Rik	0	NA	NA	NA	NA	NA
4933400B14Rik	0	NA	NA	NA	NA	NA
4933400C23Rik	0	NA	NA	NA	NA	NA
4933400F21Rik	0.775876	-0.0998257	0.125583	-0.7949	0.426672	NA
4933400L20Rik	0	NA	NA	NA	NA	NA
4933401B06Rik	0	NA	NA	NA	NA	NA
4933401D09Rik	3.12315	-0.135619	0.237449	-0.571152	0.567897	NA
4933401H06Rik	0	NA	NA	NA	NA	NA
4933401P06Rik	0	NA	NA	NA	NA	NA
4933402C06Rik	0	NA	NA	NA	NA	NA
4933402D24Rik	1.23518	0.154719	0.153434	1.00838	0.313274	NA
4933402E13Rik	0.839455	-0.0897105	0.11934	-0.751723	0.452217	NA
4933402J07Rik	0	NA	NA	NA	NA	NA
4933402J10Rik	0	NA	NA	NA	NA	NA
4933402J15Rik	0	NA	NA	NA	NA	NA
4933402N03Rik	0	NA	NA	NA	NA	NA
4933402N22Rik	0	NA	NA	NA	NA	NA
4933402P03Rik	0.729295	0.0797852	0.112695	0.707972	0.478963	NA
4933403G14Rik	85.976	-0.506579	0.288591	-1.75535	0.079199	0.200787
4933403O08Rik	0	NA	NA	NA	NA	NA
4933404G15Rik	0	NA	NA	NA	NA	NA
4933404K08Rik	0	NA	NA	NA	NA	NA
4933404O12Rik	40.1975	-0.499184	0.331302	-1.50673	0.131879	0.288009
4933405D12Rik	0	NA	NA	NA	NA	NA
4933405E24Rik	0	NA	NA	NA	NA	NA
4933405L10Rik	2.39964	0.0126194	0.218509	0.0577525	0.953946	NA
4933405O20Rik	0	NA	NA	NA	NA	NA
4933406C10Rik	15.2421	0.206566	0.34325	0.601796	0.54731	0.724111
4933406D12Rik	0	NA	NA	NA	NA	NA
4933406F09Rik	0	NA	NA	NA	NA	NA
4933406G16Rik	0	NA	NA	NA	NA	NA
4933406I18Rik	1.20115	0.0431528	0.159941	0.269805	0.787311	NA
4933406J08Rik	0	NA	NA	NA	NA	NA
4933406J10Rik	0	NA	NA	NA	NA	NA
4933406K04Rik	0	NA	NA	NA	NA	NA
4933406M09Rik	0.262785	0.0281573	0.0949627	0.296509	0.766841	NA
4933407E24Rik	1.10806	-0.0750021	0.144809	-0.517937	0.604502	NA
4933407G14Rik	0	NA	NA	NA	NA	NA
4933407I05Rik	0	NA	NA	NA	NA	NA
4933407K13Rik	12.9723	0.228266	0.330764	0.690118	0.49012	0.681462
4933407L21Rik	0.496058	-0.0624547	0.103515	-0.603337	0.546285	NA
4933408B17Rik	7.71864	0.309844	0.312509	0.991473	0.321455	NA
4933408J17Rik	0.505883	0.0642413	0.104417	0.615238	0.538397	NA
4933408N05Rik	0	NA	NA	NA	NA	NA
4933409G03Rik	0	NA	NA	NA	NA	NA
4933409K07Rik	1.498	-0.071011	0.184097	-0.385726	0.6997	NA
4933411E08Rik	0.262785	0.0281573	0.0949627	0.296509	0.766841	NA
4933411G06Rik	0	NA	NA	NA	NA	NA
4933411G11Rik	0	NA	NA	NA	NA	NA
4933411K16Rik	5.31241	-0.334694	0.283648	-1.17996	0.238015	NA
4933411K20Rik	211.495	-0.00801908	0.20807	-0.0385404	0.969257	0.982995
4933412E12Rik	10.3909	0.410185	0.328872	1.24725	0.212307	0.401316
4933412E24Rik	0	NA	NA	NA	NA	NA
4933412O06Rik	0	NA	NA	NA	NA	NA
4933413G19Rik	0.805387	0.0308931	0.126218	0.244759	0.806643	NA
4933413J09Rik	7.91203	0.341921	0.310662	1.10062	0.271062	NA
4933413L06Rik	0	NA	NA	NA	NA	NA
4933415F23Rik	93.6668	0.653849	0.274672	2.38047	0.0172906	0.0636145
4933416C03Rik	0	NA	NA	NA	NA	NA
4933416E03Rik	0	NA	NA	NA	NA	NA
4933416I08Rik	0	NA	NA	NA	NA	NA
4933416M06Rik	1.0288	0.0669564	0.150273	0.445566	0.655911	NA
4933416M07Rik	0	NA	NA	NA	NA	NA
4933417A18Rik	0	NA	NA	NA	NA	NA
4933417D19Rik	7.31757	0.177981	0.305269	0.583032	0.559872	NA
4933417E11Rik	0	NA	NA	NA	NA	NA
4933417G07Rik	0	NA	NA	NA	NA	NA
4933417O13Rik	0.712297	-0.0928813	0.121391	-0.765142	0.444187	NA
4933421I07Rik	0	NA	NA	NA	NA	NA
4933421O10Rik	100.709	-0.0277497	0.267203	-0.103853	0.917286	0.956323
4933422A05Rik	0	NA	NA	NA	NA	NA
4933422H20Rik	0.559636	-0.0609822	0.0996731	-0.611821	0.540656	NA
4933424G05Rik	0.216239	-0.0266694	0.0949627	-0.280841	0.778832	NA
4933424G06Rik	4.25086	0.0358717	0.267867	0.133916	0.893469	NA
4933425B07Rik	0.262785	0.0281573	0.0949627	0.296509	0.766841	NA
4933425H06Rik	0	NA	NA	NA	NA	NA
4933425L06Rik	0	NA	NA	NA	NA	NA
4933426D04Rik	7.6112	0.10459	0.30975	0.33766	0.735619	NA
4933426M11Rik	2101.85	-0.11996	0.104261	-1.15057	0.249909	0.449146
4933427D06Rik	0	NA	NA	NA	NA	NA
4933427D14Rik	72.1133	0.232225	0.298204	0.778744	0.43613	0.636505
4933427E11Rik	0.505883	0.0642413	0.104417	0.615238	0.538397	NA
4933427E13Rik	0	NA	NA	NA	NA	NA
4933427G17Rik	0	NA	NA	NA	NA	NA
4933427I22Rik	0.486197	0.052696	0.0952685	0.553131	0.580173	NA
4933428C19Rik	0	NA	NA	NA	NA	NA
4933429K18Rik	0	NA	NA	NA	NA	NA
4933429O19Rik	0	NA	NA	NA	NA	NA
4933430H16Rik	0	NA	NA	NA	NA	NA
4933430I17Rik	2.30604	0.0365881	0.201143	0.181901	0.855661	NA
4933430M04Rik	0.496058	-0.0624547	0.103515	-0.603337	0.546285	NA
4933430N04Rik	0	NA	NA	NA	NA	NA
4933431E20Rik	55.1322	0.0211021	0.309804	0.0681142	0.945695	0.971103
4933431G14Rik	0	NA	NA	NA	NA	NA
4933432G23Rik	0	NA	NA	NA	NA	NA
4933432I03Rik	0	NA	NA	NA	NA	NA
4933432I09Rik	8.37374	0.129323	0.303257	0.426446	0.669783	NA
4933433C11Rik	0.542603	-0.000730233	0.106793	-0.00683782	0.994544	NA
4933433F19Rik	0	NA	NA	NA	NA	NA
4933433G15Rik	0.748981	0.0975597	0.123974	0.786937	0.431319	NA
4933433G19Rik	0.712297	-0.0928813	0.121391	-0.765142	0.444187	NA
4933433H22Rik	0	NA	NA	NA	NA	NA
4933434E20Rik	1217.36	-0.644903	0.115549	-5.58123	2.38825e-08	5.38391e-07
4933434I20Rik	0	NA	NA	NA	NA	NA
4933436C20Rik	20.7437	-0.704902	0.347678	-2.02746	0.0426158	0.127158
4933436E23Rik	0	NA	NA	NA	NA	NA
4933436H12Rik	0	NA	NA	NA	NA	NA
4933436I01Rik	0	NA	NA	NA	NA	NA
4933438B17Rik	0	NA	NA	NA	NA	NA
4933438K21Rik	0	NA	NA	NA	NA	NA
4933439C10Rik	50.9011	0.260015	0.321996	0.80751	0.419373	0.621893
4933439K11Rik	0.729295	0.0797852	0.112695	0.707972	0.478963	NA
4933440J02Rik	0	NA	NA	NA	NA	NA
4933440M02Rik	0	NA	NA	NA	NA	NA
5031410I06Rik	0	NA	NA	NA	NA	NA
5031414D18Rik	5.55227	0.23702	0.287842	0.823438	0.410259	NA
5031425E22Rik	466.601	-0.186085	0.166975	-1.11445	0.265085	0.466818
5031425F14Rik	3.29808	0.406807	0.231234	1.75928	0.0785295	NA
5031426D15Rik	13.9685	0.391166	0.337393	1.15938	0.246302	0.445073
5031434C07Rik	0.768667	0.0997151	0.125254	0.796105	0.425971	NA
5031434O11Rik	14.7578	0.113976	0.341386	0.333861	0.738484	0.855746
5031439G07Rik	5435.79	-0.130716	0.115007	-1.1366	0.255706	0.45666
5033403H07Rik	0	NA	NA	NA	NA	NA
5033404E19Rik	0	NA	NA	NA	NA	NA
5033406O09Rik	2.02622	0.06936	0.190932	0.36327	0.716403	NA
5033411D12Rik	9.58424	0.193206	0.323877	0.596541	0.550814	0.726359
5330411J11Rik	0	NA	NA	NA	NA	NA
5330413P13Rik	0	NA	NA	NA	NA	NA
5330417C22Rik	0.525569	0.0565632	0.0974721	0.580301	0.561711	NA
5330426P16Rik	19.6335	0.362253	0.346153	1.04651	0.295325	0.500745
5330434G04Rik	0	NA	NA	NA	NA	NA
5330439B14Rik	0.911503	-0.0485727	0.133701	-0.363293	0.716386	NA
5430401F13Rik	0	NA	NA	NA	NA	NA
5430402E10Rik	0	NA	NA	NA	NA	NA
5430402O13Rik	3.07923	0.126278	0.23731	0.532122	0.594642	NA
5430403N17Rik	0	NA	NA	NA	NA	NA
5430405H02Rik	6.42447	-0.268924	0.299727	-0.897232	0.369595	NA
5430416N02Rik	8.34458	-0.112559	0.313763	-0.358738	0.719791	NA
5430416O09Rik	55.5983	-0.140564	0.312299	-0.450095	0.652642	0.798984
5430417L22Rik	159.854	0.239128	0.22763	1.05051	0.293483	0.499131
5430419D17Rik	0	NA	NA	NA	NA	NA
5430421F17Rik	0.479024	0.00232586	0.10203	0.0227959	0.981813	NA
5430421N21Rik	0	NA	NA	NA	NA	NA
5430425J12Rik	0	NA	NA	NA	NA	NA
5430427M07Rik	0.279818	-0.0266694	0.0949627	-0.280841	0.778832	NA
5430427O19Rik	4.87935	0.327994	0.272602	1.20319	0.228901	NA
5430428K19Rik	0	NA	NA	NA	NA	NA
5430434I15Rik	0	NA	NA	NA	NA	NA
5430435G22Rik	163.948	1.31884	0.249212	5.29205	1.20953e-07	2.35485e-06
5430437J10Rik	1.25486	0.160806	0.156153	1.0298	0.303106	NA
5430440P10Rik	0.559636	-0.0609822	0.0996731	-0.611821	0.540656	NA
5530400C23Rik	0	NA	NA	NA	NA	NA
5530401A14Rik	0	NA	NA	NA	NA	NA
5530601H04Rik	18.2113	0.0841996	0.34695	0.242685	0.808249	0.899775
5730403I07Rik	0.262785	0.0281573	0.0949627	0.296509	0.766841	NA
5730405O15Rik	2.68211	0.0479034	0.226216	0.211759	0.832295	NA
5730408K05Rik	1.44159	0.00241111	0.170593	0.0141337	0.988723	NA
5730409E04Rik	860.291	-0.274082	0.126888	-2.16002	0.030771	0.09958
5730412P04Rik	0	NA	NA	NA	NA	NA
5730416F02Rik	0.432479	-0.0508057	0.0951462	-0.533975	0.593359	NA
5730420D15Rik	2.47308	-0.1274	0.221805	-0.574377	0.565713	NA
5730422E09Rik	4.17477	0.0916066	0.261503	0.350309	0.726107	NA
5730435O14Rik	0.216239	-0.0266694	0.0949627	-0.280841	0.778832	NA
5730455P16Rik	684.933	-0.535768	0.13864	-3.86446	0.000111336	0.000986203
5730457N03Rik	0.525569	0.0565632	0.0974721	0.580301	0.561711	NA
5730460C07Rik	0.839455	-0.0897105	0.11934	-0.751723	0.452217	NA
5730480H06Rik	11.9892	0.293099	0.336876	0.870048	0.384274	0.591308
5730488B01Rik	0	NA	NA	NA	NA	NA
5730507C01Rik	0.768667	0.0997151	0.125254	0.796105	0.425971	NA
5730508B09Rik	94.2073	0.284807	0.273114	1.04282	0.297034	0.502161
5730522E02Rik	0	NA	NA	NA	NA	NA
5730559C18Rik	0.243098	0.0281573	0.0949627	0.296509	0.766841	NA
5730577I03Rik	9.75662	-0.0143278	0.327149	-0.0437959	0.965067	0.981507
5830403L16Rik	4.76664	-0.253799	0.271178	-0.935911	0.349319	NA
5830403M04Rik	0	NA	NA	NA	NA	NA
5830411N06Rik	3.69979	-0.0170979	0.231815	-0.0737568	0.941204	NA
5830415F09Rik	49.12	-0.249009	0.323803	-0.769014	0.441885	0.642189
5830416I19Rik	0.729295	0.0797852	0.112695	0.707972	0.478963	NA
5830416P10Rik	0.279818	-0.0266694	0.0949627	-0.280841	0.778832	NA
5830417I10Rik	305.489	-0.14569	0.184998	-0.787521	0.430977	0.631415
5830418K08Rik	128.472	0.138519	0.249446	0.555307	0.578685	0.747231
5830418P13Rik	7.92822	0.0999917	0.308577	0.324041	0.745907	NA
5830428M24Rik	1.55437	0.135609	0.178395	0.760165	0.447156	NA
5830432E09Rik	2.86615	0.0692763	0.227023	0.305151	0.760251	NA
5830454E08Rik	28.323	-0.0562022	0.344846	-0.162978	0.870536	0.932401
5830473C10Rik	0	NA	NA	NA	NA	NA
5930403L14Rik	65.6466	0.258513	0.301958	0.856122	0.39193	0.598511
5930412G12Rik	94.5135	1.09293	0.276348	3.95489	7.65692e-05	0.000707506
5930438M14Rik	1.65783	-0.0252269	0.179883	-0.140241	0.88847	NA
6030407O03Rik	1.34534	-0.0403392	0.164112	-0.245803	0.805835	NA
6030408B16Rik	5.65787	0.287235	0.284191	1.01071	0.312155	NA
6030419C18Rik	776.71	-0.13002	0.149695	-0.868562	0.385087	0.591804
6030440G07Rik	0	NA	NA	NA	NA	NA
6030458C11Rik	632.747	-0.253755	0.144148	-1.76038	0.0783427	0.199126
6030466F02Rik	3.33218	0.0311834	0.245339	0.127103	0.898859	NA
6030468B19Rik	1.55172	0.057626	0.174969	0.32935	0.741891	NA
6030498E09Rik	0	NA	NA	NA	NA	NA
6230400D17Rik	22.5835	0.0474542	0.347494	0.136561	0.891378	0.943686
6330403A02Rik	40.0691	0.0692267	0.328877	0.210494	0.833282	0.913199
6330403K07Rik	4.64658	0.27769	0.27014	1.02795	0.303974	NA
6330403M23Rik	168.193	-0.0987358	0.221498	-0.445764	0.655768	0.8009
6330407A03Rik	0	NA	NA	NA	NA	NA
6330408A02Rik	572.89	-0.291614	0.148853	-1.95908	0.050104	0.143195
6330409D20Rik	6.60528	0.254842	0.294533	0.865242	0.386906	NA
6330410L21Rik	43.9673	-0.467992	0.328276	-1.42561	0.153982	0.320266
6330415B21Rik	0	NA	NA	NA	NA	NA
6330416G13Rik	453.08	-0.581299	0.155613	-3.73554	0.00018731	0.00154095
6330418K02Rik	2.24963	0.111684	0.213759	0.522477	0.601338	NA
6330549D23Rik	17.4902	0.0346204	0.345989	0.100062	0.920295	0.95758
6430411K18Rik	0	NA	NA	NA	NA	NA
6430531B16Rik	4.49127	0.231707	0.266267	0.870206	0.384188	NA
6430548M08Rik	818.48	0.86801	0.127304	6.81838	9.20744e-12	3.72733e-10
6430550D23Rik	3.42575	0.248304	0.242821	1.02258	0.306507	NA
6430562O15Rik	2.56352	-0.0698086	0.224207	-0.311357	0.755529	NA
6430571L13Rik	1469.14	-0.5652	0.129311	-4.37087	1.23753e-05	0.000143635
6430573F11Rik	4.56736	0.177992	0.270673	0.65759	0.510802	NA
6430584L05Rik	3.4383	-0.0526678	0.250395	-0.210339	0.833403	NA
6430706D22Rik	0	NA	NA	NA	NA	NA
6530402F18Rik	205.695	0.848097	0.221073	3.83628	0.000124914	0.00109047
6530411M01Rik	0	NA	NA	NA	NA	NA
6720401G13Rik	470.877	0.205647	0.152814	1.34573	0.178389	0.354961
6720456H20Rik	78.1097	0.362758	0.298186	1.21655	0.223777	0.415557
6720468P15Rik	2.60605	-0.148574	0.224701	-0.661209	0.508478	NA
6720483E21Rik	0	NA	NA	NA	NA	NA
6720489N17Rik	10.2369	-0.00892732	0.326729	-0.0273234	0.978202	0.987048
6820408C15Rik	0	NA	NA	NA	NA	NA
6820431F20Rik	19.3051	-0.303989	0.346454	-0.87743	0.380253	0.586926
7420426K07Rik	0	NA	NA	NA	NA	NA
7420461P10Rik	7.95004	0.280831	0.310023	0.905839	0.365021	NA
7420700N18Rik	0	NA	NA	NA	NA	NA
7420701I03Rik	0	NA	NA	NA	NA	NA
7530416G11Rik	0	NA	NA	NA	NA	NA
7530420F21Rik	0.822421	-0.0354932	0.127289	-0.27884	0.780367	NA
7630403G23Rik	0.279818	-0.0266694	0.0949627	-0.280841	0.778832	NA
8030411F24Rik	0	NA	NA	NA	NA	NA
8030423F21Rik	2.71353	-0.14908	0.218447	-0.682456	0.494951	NA
8030423J24Rik	0	NA	NA	NA	NA	NA
8030442B05Rik	0	NA	NA	NA	NA	NA
8030443G20Rik	0	NA	NA	NA	NA	NA
8030462N17Rik	144.531	-0.103657	0.251455	-0.412229	0.680172	0.817388
8430403D17Rik	2.34592	-0.108445	0.21353	-0.507868	0.611546	NA
8430408G22Rik	394.863	0.272281	0.341982	0.796185	0.425925	0.627753
8430410A17Rik	121.756	0.0271496	0.24786	0.109536	0.912778	0.953944
8430419L09Rik	166.76	-0.309777	0.226751	-1.36616	0.17189	0.345968
8430422H06Rik	0	NA	NA	NA	NA	NA
8430423G03Rik	0.243098	0.0281573	0.0949627	0.296509	0.766841	NA
8430427H17Rik	65.6567	0.621734	0.299183	2.0781	0.0376998	0.116278
8430429K09Rik	49.8339	0.211063	0.334869	0.630285	0.528508	0.710564
8430431K14Rik	0.486197	0.052696	0.0952685	0.553131	0.580173	NA
8430436N08Rik	3.49198	0.326575	0.247456	1.31973	0.186925	NA
8430437L04Rik	0	NA	NA	NA	NA	NA
9030025P20Rik	11.6862	0.0949609	0.326496	0.290849	0.771167	0.876696
9030204H09Rik	0.675577	-0.0246989	0.118067	-0.209195	0.834296	NA
9030404E10Rik	0.432479	-0.0508057	0.0951462	-0.533975	0.593359	NA
9030612E09Rik	54.5844	-0.0966674	0.310548	-0.31128	0.755588	0.86683
9030617O03Rik	539.016	-0.879289	0.168103	-5.23066	1.68903e-07	3.18112e-06
9030619P08Rik	3.06671	0.15889	0.222994	0.712527	0.476138	NA
9030624G23Rik	0.479024	0.00232586	0.10203	0.0227959	0.981813	NA
9030624J02Rik	614.734	0.00135219	0.138133	0.00978908	0.99219	0.994962
9130008F23Rik	3.88778	0.0730489	0.258339	0.282764	0.777358	NA
9130011E15Rik	507.023	-0.0797078	0.149495	-0.53318	0.593909	0.758262
9130015A21Rik	0	NA	NA	NA	NA	NA
9130015L21Rik	0	NA	NA	NA	NA	NA
9130017N09Rik	1.54054	-0.120743	0.164542	-0.733813	0.463063	NA
9130019O22Rik	73.3443	0.222352	0.296342	0.750323	0.45306	0.651715
9130019P16Rik	14.7774	0.238996	0.343161	0.696455	0.486144	0.678119
9130023H24Rik	51.7731	0.0514123	0.315731	0.162836	0.870647	0.932445
9130024F11Rik	3.3125	0.0293082	0.245107	0.119573	0.904821	NA
9130204L05Rik	0	NA	NA	NA	NA	NA
9130206I24Rik	17.3903	-0.00245738	0.345178	-0.00711918	0.99432	0.996493
9130209A04Rik	0	NA	NA	NA	NA	NA
9130221F21Rik	0	NA	NA	NA	NA	NA
9130221H12Rik	63.9831	-0.0760585	0.306041	-0.248524	0.803729	0.897364
9130227L01Rik	0.505883	0.0642413	0.104417	0.615238	0.538397	NA
9130230L23Rik	0	NA	NA	NA	NA	NA
9130401M01Rik	337.07	-0.132681	0.173193	-0.766089	0.443623	0.643903
9130409I23Rik	0	NA	NA	NA	NA	NA
9230009I02Rik	0	NA	NA	NA	NA	NA
9230102K24Rik	0	NA	NA	NA	NA	NA
9230102O04Rik	0	NA	NA	NA	NA	NA
9230104L09Rik	1.8839	0.0700071	0.188587	0.371219	0.710474	NA
9230105E05Rik	0	NA	NA	NA	NA	NA
9230110C19Rik	9.04694	0.317137	0.322338	0.983864	0.325183	0.530745
9230110F15Rik	0	NA	NA	NA	NA	NA
9230112D13Rik	0	NA	NA	NA	NA	NA
9230112J17Rik	12.5816	-0.0840918	0.338802	-0.248204	0.803977	0.897377
9230114K14Rik	18.1916	-0.0642924	0.346943	-0.185311	0.852985	0.922867
9230115E21Rik	1.98419	0.00108442	0.204126	0.00531249	0.995761	NA
9230116N13Rik	4.70037	-0.0823348	0.275599	-0.298749	0.765131	NA
9330020H09Rik	14.9379	-0.114605	0.34209	-0.335015	0.737614	0.855449
9330111N05Rik	0.522917	-0.00198228	0.105327	-0.0188203	0.984984	NA
9330117O12Rik	0	NA	NA	NA	NA	NA
9330133O14Rik	63.8258	0.307101	0.299102	1.02674	0.304541	0.509872
9330151L19Rik	63.9517	0.0613259	0.301583	0.203347	0.838864	0.915839
9330158H04Rik	0	NA	NA	NA	NA	NA
9330159F19Rik	616.843	-0.52842	0.140263	-3.76737	0.00016498	0.00138034
9330159M07Rik	44.9868	-0.433998	0.323356	-1.34217	0.179542	0.356057
9330162B11Rik	0	NA	NA	NA	NA	NA
9330175E14Rik	2.89566	0.189114	0.223869	0.844753	0.398249	NA
9330175M20Rik	0.262785	0.0281573	0.0949627	0.296509	0.766841	NA
9330178D15Rik	0	NA	NA	NA	NA	NA
9330179D12Rik	3.72077	-0.0165613	0.254297	-0.0651258	0.948074	NA
9330182L06Rik	1.3283	0.0291575	0.164735	0.176996	0.859512	NA
9330182O14Rik	0	NA	NA	NA	NA	NA
9430007A20Rik	0	NA	NA	NA	NA	NA
9430008C03Rik	76.4023	0.0812677	0.293224	0.277152	0.781663	0.883353
9430014N10Rik	0	NA	NA	NA	NA	NA
9430015G10Rik	94.6406	0.12146	0.273695	0.44378	0.657202	0.801683
9430016H08Rik	295.268	-0.231283	0.181524	-1.27412	0.202621	0.388187
9430018G01Rik	0	NA	NA	NA	NA	NA
9430019J16Rik	0	NA	NA	NA	NA	NA
9430020K01Rik	597.108	0.465023	0.142624	3.26048	0.00111223	0.00691068
9430021M05Rik	0.432479	-0.0508057	0.0951462	-0.533975	0.593359	NA
9430023L20Rik	717.721	-0.293256	0.13134	-2.2328	0.0255618	0.0864959
9430037G07Rik	10.8548	0.0182317	0.332429	0.054844	0.956263	0.976937
9430038I01Rik	64.9238	-0.418963	0.309857	-1.35212	0.176338	0.352358
9430041J12Rik	0.216239	-0.0266694	0.0949627	-0.280841	0.778832	NA
9430060I03Rik	4.45149	-0.307456	0.253264	-1.21397	0.224759	NA
9430069I07Rik	0	NA	NA	NA	NA	NA
9430076C15Rik	6.96126	-0.241514	0.299604	-0.80611	0.42018	NA
9430076G02Rik	0	NA	NA	NA	NA	NA
9430083A17Rik	2.79544	-0.236325	0.228395	-1.03472	0.300799	NA
9430091E24Rik	140.283	-0.213174	0.248031	-0.859465	0.390084	0.596927
9530002B09Rik	0	NA	NA	NA	NA	NA
9530003J23Rik	0	NA	NA	NA	NA	NA
9530026F06Rik	0	NA	NA	NA	NA	NA
9530026P05Rik	5.87997	0.0283071	0.286386	0.0988426	0.921263	NA
9530027J09Rik	2.23712	0.172298	0.212447	0.811019	0.417355	NA
9530036O11Rik	0	NA	NA	NA	NA	NA
9530048J24Rik	0.864958	-0.0935935	0.121737	-0.76882	0.442	NA
9530051G07Rik	0.479024	0.00232586	0.10203	0.0227959	0.981813	NA
9530052E02Rik	4.35963	0.0217418	0.26697	0.0814388	0.935093	NA
9530053A07Rik	1.34534	-0.0403392	0.164112	-0.245803	0.805835	NA
9530059O14Rik	0	NA	NA	NA	NA	NA
9530068E07Rik	2018.23	0.0840183	0.103448	0.812179	0.416689	0.619089
9530077C05Rik	10.8463	-0.0712439	0.329419	-0.216272	0.828776	0.910411
9530080O11Rik	2.08314	-0.146629	0.204723	-0.716231	0.473849	NA
9530082P21Rik	613.637	-0.148398	0.137936	-1.07585	0.281994	0.486531
9530091C08Rik	211.198	0.136059	0.22485	0.605111	0.545105	0.72299
9630013A20Rik	0	NA	NA	NA	NA	NA
9630028B13Rik	0.243098	0.0281573	0.0949627	0.296509	0.766841	NA
9630028H03Rik	0.243098	0.0281573	0.0949627	0.296509	0.766841	NA
9630033F20Rik	2964	-0.753259	0.0922668	-8.16392	3.24314e-16	2.16394e-14
9830001H06Rik	371.064	0.830178	0.171874	4.83017	1.36418e-06	2.04905e-05
9830107B12Rik	0	NA	NA	NA	NA	NA
9830132P13Rik	0	NA	NA	NA	NA	NA
9830147E19Rik	17.6267	-0.260099	0.346685	-0.750245	0.453107	0.651715
9830166K06Rik	0	NA	NA	NA	NA	NA
9930012K11Rik	9.3796	0.350413	0.310667	1.12794	0.259347	0.460621
9930013L23Rik	4.29285	0.356086	0.264203	1.34777	0.177732	NA
9930014A18Rik	17.8058	-0.135923	0.342506	-0.39685	0.691478	0.824643
9930021J03Rik	227.998	-0.173363	0.207233	-0.836563	0.402838	0.607172
9930104L06Rik	284.832	-0.0342681	0.184106	-0.186133	0.852341	0.922792
9930111J21Rik1	0	NA	NA	NA	NA	NA
9930111J21Rik2	0.459338	0.00214975	0.100547	0.0213805	0.982942	NA
A030009H04Rik	2.24963	0.111684	0.213759	0.522477	0.601338	NA
A130010J15Rik	93.206	-0.138455	0.271592	-0.509788	0.6102	0.76864
A130049A11Rik	0.522917	-0.00198228	0.105327	-0.0188203	0.984984	NA
A130077B15Rik	3.83273	0.168082	0.236699	0.71011	0.477636	NA
A1bg	8.77845	-0.279461	0.30944	-0.903121	0.366462	NA
A1cf	0	NA	NA	NA	NA	NA
A230001M10Rik	0.279818	-0.0266694	0.0949627	-0.280841	0.778832	NA
A230020J21Rik	6.16162	0.148329	0.295564	0.501851	0.615772	NA
A230028O05Rik	1.25486	0.160806	0.156153	1.0298	0.303106	NA
A230046K03Rik	132.891	0.00381397	0.248918	0.0153222	0.987775	0.992259
A230050P20Rik	97.923	0.614322	0.27656	2.2213	0.0263306	0.0882724
A230056J06Rik	0.216239	-0.0266694	0.0949627	-0.280841	0.778832	NA
A230056P14Rik	8.2966	0.179406	0.313425	0.572403	0.567049	NA
A230057D06Rik	0.918676	0.005625	0.134076	0.0419538	0.966536	NA
A230065H16Rik	0	NA	NA	NA	NA	NA
A230070E04Rik	0	NA	NA	NA	NA	NA
A230072C01Rik	27.0732	0.514347	0.344483	1.4931	0.135411	0.293358
A230072E10Rik	2.25419	-0.160141	0.205233	-0.780287	0.435222	NA
A230073K19Rik	5.66556	0.208587	0.288758	0.722358	0.470074	NA
A230077H06Rik	0.542603	-0.000730233	0.106793	-0.00683782	0.994544	NA
A230108P19Rik	0	NA	NA	NA	NA	NA
A2m	0.262785	0.0281573	0.0949627	0.296509	0.766841	NA
A330009N23Rik	13.0731	0.0964062	0.336144	0.2868	0.774265	0.878809
A330021E22Rik	3.75746	0.168859	0.256529	0.658247	0.510379	NA
A330023F24Rik	200.301	-0.531803	0.230235	-2.30982	0.0208979	0.0739755
A330032B11Rik	1.08521	-0.00292066	0.142099	-0.0205537	0.983602	NA
A330035P11Rik	8.94668	0.170527	0.322175	0.529298	0.596599	0.759727
A330040F15Rik	1.39053	-0.0403124	0.157354	-0.256189	0.797805	NA
A330041J22Rik	8.8406	0.035458	0.319977	0.110814	0.911763	NA
A330048O09Rik	0	NA	NA	NA	NA	NA
A330049N07Rik	0.262785	0.0281573	0.0949627	0.296509	0.766841	NA
A330050B17Rik	1.48814	0.0725746	0.182231	0.398256	0.690442	NA
A330050F15Rik	0.788354	0.0854253	0.116407	0.73385	0.46304	NA
A330069E16Rik	30.0261	-0.183887	0.341723	-0.538117	0.590496	0.75594
A330070K13Rik	0	NA	NA	NA	NA	NA
A330076C08Rik	0.486197	0.052696	0.0952685	0.553131	0.580173	NA
A330076H08Rik	0.802735	-0.0375051	0.126123	-0.297371	0.766184	NA
A330093E20Rik	0.559636	-0.0609822	0.0996731	-0.611821	0.540656	NA
A330102I10Rik	1.52751	0.0766899	0.183578	0.417752	0.676129	NA
A3galt2	2.88849	0.132716	0.222955	0.595259	0.55167	NA
A430005L14Rik	295.624	-0.271068	0.182449	-1.48571	0.137355	0.29636
A430033K04Rik	57.135	-0.0557003	0.31296	-0.177979	0.85874	0.925673
A430035B10Rik	10.3829	0.243006	0.327955	0.740974	0.458709	0.655765
A430071A18Rik	0.522917	-0.00198228	0.105327	-0.0188203	0.984984	NA
A430078G23Rik	0.741809	0.0373945	0.122309	0.305739	0.759803	NA
A430088P11Rik	0.243098	0.0281573	0.0949627	0.296509	0.766841	NA
A430089I19Rik	0	NA	NA	NA	NA	NA
A430090L17Rik	3.54574	0.179427	0.246834	0.726913	0.46728	NA
A430092G05Rik	0	NA	NA	NA	NA	NA
A430093F15Rik	2.30335	0.230129	0.208393	1.1043	0.269464	NA
A430105I19Rik	1264.7	-0.312278	0.11795	-2.64753	0.00810811	0.0353794
A430107P09Rik	0	NA	NA	NA	NA	NA
A4galt	179.878	0.889041	0.222249	4.0002	6.3289e-05	0.000601971
A4gnt	0	NA	NA	NA	NA	NA
A530006G24Rik	0	NA	NA	NA	NA	NA
A530013C23Rik	102.93	-0.103251	0.261538	-0.394785	0.693001	0.825121
A530016L24Rik	26.3335	0.758618	0.345473	2.19588	0.0281005	0.0927004
A530032D15Rik	11.392	0.189743	0.316858	0.598827	0.549288	0.725139
A530046M15Rik	0	NA	NA	NA	NA	NA
A530050N04Rik	3.5726	0.214016	0.236268	0.905818	0.365032	NA
A530053G22Rik	0	NA	NA	NA	NA	NA
A530054K11Rik	27.9772	0.153664	0.345195	0.445152	0.65621	0.801099
A530058N18Rik	0	NA	NA	NA	NA	NA
A530064D06Rik	2.45336	0.138432	0.220224	0.628595	0.529614	NA
A530065N20Rik	0	NA	NA	NA	NA	NA
A530072M11Rik	6.14775	0.117699	0.280307	0.419895	0.674562	NA
A530088E08Rik	0.775876	-0.0998257	0.125583	-0.7949	0.426672	NA
A530099J19Rik	3.59228	0.219522	0.238318	0.92113	0.356982	NA
A630001G21Rik	13.6416	0.695197	0.338721	2.05242	0.0401292	0.121763
A630007B06Rik	25.382	-0.0979918	0.345973	-0.283235	0.776996	0.880587
A630010A05Rik	0	NA	NA	NA	NA	NA
A630012P03Rik	0	NA	NA	NA	NA	NA
A630019I02Rik	0.648718	-0.0715919	0.107209	-0.667779	0.504274	NA
A630020A06	1.79747	0.167255	0.189402	0.883066	0.3772	NA
A630023A22Rik	0.486197	0.052696	0.0952685	0.553131	0.580173	NA
A630033H20Rik	7.70157	0.590958	0.307513	1.92174	0.0546389	NA
A630066F11Rik	16.3874	0.0177775	0.346006	0.0513794	0.959023	0.978696
A630072M18Rik	65.3712	0.27331	0.298761	0.914811	0.360291	0.56707
A630073D07Rik	0	NA	NA	NA	NA	NA
A630075F10Rik	2.2837	-0.0342289	0.216123	-0.158377	0.87416	NA
A630076J17Rik	0.262785	0.0281573	0.0949627	0.296509	0.766841	NA
A630077J23Rik	2.66382	-0.136829	0.219766	-0.622612	0.53354	NA
A630089N07Rik	3.27446	-0.220245	0.240056	-0.917473	0.358895	NA
A630095E13Rik	0	NA	NA	NA	NA	NA
A630095N17Rik	0.542603	-0.000730233	0.106793	-0.00683782	0.994544	NA
A730008H23Rik	0	NA	NA	NA	NA	NA
A730017C20Rik	0	NA	NA	NA	NA	NA
A730017L22Rik	38.8092	0.0387258	0.340828	0.113623	0.909537	0.953218
A730018C14Rik	0	NA	NA	NA	NA	NA
A730020E08Rik	0.486197	0.052696	0.0952685	0.553131	0.580173	NA
A730020M07Rik	5.15389	-0.0652461	0.278197	-0.234533	0.814572	NA
A730036I17Rik	11.4564	0.59667	0.33357	1.78874	0.0736568	0.189795
A730043L09Rik	0	NA	NA	NA	NA	NA
A730046J19Rik	0	NA	NA	NA	NA	NA
A730056A06Rik	20.3427	0.370607	0.347645	1.06605	0.286401	0.490499
A730082K24Rik	0	NA	NA	NA	NA	NA
A730085A09Rik	1.06552	-0.00525878	0.150671	-0.0349025	0.972157	NA
A730085K08Rik	0.741809	0.0373945	0.122309	0.305739	0.759803	NA
A730090H04Rik	0	NA	NA	NA	NA	NA
A730090N16Rik	5.00063	0.234723	0.265451	0.884241	0.376566	NA
A730098P11Rik	122.231	0.0220815	0.25096	0.0879879	0.929886	0.963425
A830009L08Rik	0.279818	-0.0266694	0.0949627	-0.280841	0.778832	NA
A830010M20Rik	151.452	0.552696	0.230779	2.39491	0.0166243	0.0617965
A830018L16Rik	0	NA	NA	NA	NA	NA
A830019L24Rik	0	NA	NA	NA	NA	NA
A830052D11Rik	85.5445	-0.421774	0.280037	-1.50613	0.132033	0.288203
A830080D01Rik	24.7149	0.103581	0.345987	0.299378	0.764651	0.872305
A830082K12Rik	5.63553	0.225302	0.2857	0.788594	0.430349	NA
A830082N09Rik	77.3595	-0.208857	0.288257	-0.724552	0.468727	0.663514
A930001A20Rik	0.279818	-0.0266694	0.0949627	-0.280841	0.778832	NA
A930001C03Rik	0	NA	NA	NA	NA	NA
A930003A15Rik	30.5302	1.13467	0.344087	3.29762	0.000975094	0.00616538
A930003O13Rik	0	NA	NA	NA	NA	NA
A930004D18Rik	6.21541	-0.190183	0.296063	-0.642373	0.520631	NA
A930005H10Rik	156.639	-0.145124	0.230648	-0.629202	0.529217	0.711157
A930006I01Rik	0	NA	NA	NA	NA	NA
A930006K02Rik	4.40297	0.377567	0.256198	1.47373	0.140554	NA
A930007I19Rik	5.25865	-0.203748	0.282369	-0.721565	0.470562	NA
A930009A15Rik	0	NA	NA	NA	NA	NA
A930011G23Rik	0	NA	NA	NA	NA	NA
A930011O12Rik	0	NA	NA	NA	NA	NA
A930012L18Rik	1.30862	0.0271619	0.163973	0.165649	0.868434	NA
A930013F10Rik	37.579	0.0465892	0.332322	0.140193	0.888507	0.941999
A930015D03Rik	18.0381	-0.183794	0.347297	-0.529212	0.596658	0.759727
A930016O22Rik	500.429	-0.528098	0.184401	-2.86385	0.0041852	0.020643
A930017M01Rik	0.216239	-0.0266694	0.0949627	-0.280841	0.778832	NA
A930018P22Rik	3.7902	-0.249112	0.242132	-1.02883	0.30356	NA
A930019D19Rik	0	NA	NA	NA	NA	NA
A930024E05Rik	15.4616	0.140044	0.344979	0.405951	0.684779	0.820104
A930041C12Rik	0	NA	NA	NA	NA	NA
AA387883	0	NA	NA	NA	NA	NA
AA388235	33.6195	-0.656892	0.339243	-1.93635	0.0528253	0.149237
AA414768	26.0964	0.208794	0.34606	0.603345	0.546279	0.72354
AA415398	59.9123	-0.358329	0.313064	-1.14459	0.252381	0.451997
AA465934	2.90287	0.00668384	0.231421	0.0288818	0.976959	NA
AA467197	1.96447	0.232986	0.183904	1.26689	0.205196	NA
AA474331	12.0411	0.0684954	0.333186	0.205577	0.837121	0.914914
AA536875	0	NA	NA	NA	NA	NA
AA543186	4.1152	0.203384	0.24649	0.825121	0.409303	NA
AA545190	0	NA	NA	NA	NA	NA
AA619741	0	NA	NA	NA	NA	NA
AA792892	0	NA	NA	NA	NA	NA
AA986860	12.6911	0.230081	0.336832	0.683073	0.494561	0.68511
AA987161	45.7979	0.0138123	0.325326	0.0424566	0.966135	0.981757
AB099516	0.243098	0.0281573	0.0949627	0.296509	0.766841	NA
AB124611	24.9763	0.497523	0.346963	1.43393	0.151591	0.31723
AF067061	0	NA	NA	NA	NA	NA
AF067063	0	NA	NA	NA	NA	NA
AF251705	26.1065	1.40714	0.347141	4.0535	5.04571e-05	0.000497379
AF357355	0	NA	NA	NA	NA	NA
AF357359	3.89764	-0.0481538	0.260281	-0.185007	0.853224	NA
AF357399	0.955395	-0.0663402	0.14657	-0.452619	0.650823	NA
AF357425	0	NA	NA	NA	NA	NA
AF357426	0	NA	NA	NA	NA	NA
AF366264	0	NA	NA	NA	NA	NA
AF529169	0	NA	NA	NA	NA	NA
AI115009	1.01897	-0.0731927	0.149872	-0.488367	0.62529	NA
AI118078	30.6569	-0.417568	0.34333	-1.21623	0.223898	0.415677
AI182371	3.58514	-0.0616734	0.250715	-0.24599	0.80569	NA
AI197445	1.17429	-0.016279	0.147489	-0.110375	0.912112	NA
AI314180	3364.98	-0.332045	0.101029	-3.28663	0.00101394	0.00637782
AI314831	0	NA	NA	NA	NA	NA
AI316807	715.359	-0.310457	0.132027	-2.35146	0.0186997	0.0675886
AI317395	160.588	-0.0231138	0.229591	-0.100674	0.919809	0.95745
AI413582	60.9416	0.761423	0.306691	2.48271	0.0130388	0.0513431
AI414108	33.1675	0.0859231	0.342213	0.25108	0.801752	0.896175
AI427809	4.80777	0.335347	0.259116	1.2942	0.195598	NA
AI429214	12.3089	0.335548	0.336821	0.996219	0.319144	0.524324
AI450353	5.68528	-0.0163661	0.291322	-0.0561789	0.955199	NA
AI462493	639.213	-0.141946	0.137411	-1.033	0.301602	0.506921
AI463170	0.695263	-0.0227299	0.11941	-0.190353	0.849033	NA
AI464131	3003.29	-0.323685	0.0947286	-3.41697	0.000633217	0.00432058
AI467606	32.8825	0.59289	0.338772	1.75011	0.080099	0.202197
AI480653	171.81	0.442937	0.22511	1.96765	0.0491088	0.141351
AI504432	3.99069	0.327469	0.260072	1.25915	0.207977	NA
AI506816	35.4459	-0.00981129	0.336242	-0.0291793	0.976722	0.986511
AI507597	1.06817	0.0608716	0.141588	0.429922	0.667253	NA
AI593442	3.75348	-0.203964	0.248994	-0.819151	0.4127	NA
AI597468	207.03	0.0576448	0.207144	0.278284	0.780794	0.883037
AI597479	459.671	-0.171356	0.154246	-1.11093	0.2666	0.468242
AI606473	0	NA	NA	NA	NA	NA
AI607873	187.426	0.972932	0.231533	4.20214	2.64408e-05	0.000279301
AI646519	0	NA	NA	NA	NA	NA
AI661453	21.055	0.313733	0.347758	0.902158	0.366973	0.573728
AI662270	10.9595	0.507015	0.327682	1.54727	0.121797	0.273054
AI747448	0	NA	NA	NA	NA	NA
AI836003	1.55172	0.057626	0.174969	0.32935	0.741891	NA
AI837181	802.252	-0.0915017	0.127346	-0.71853	0.47243	0.666553
AI846148	269.602	-0.116082	0.200108	-0.580097	0.561849	0.734131
AI847159	0	NA	NA	NA	NA	NA
AI848285	1.2719	0.0982538	0.163481	0.60101	0.547833	NA
AI854517	0	NA	NA	NA	NA	NA
AI854703	73.6607	-0.0718517	0.292873	-0.245334	0.806198	0.898497
AI987944	174.334	-0.108743	0.220186	-0.49387	0.621398	0.776736
AK010878	50.8033	-0.363994	0.315235	-1.15467	0.248224	0.447571
AK129341	12.2328	0.0232017	0.336595	0.0689306	0.945045	0.970881
AU015228	0	NA	NA	NA	NA	NA
AU015836	0.432479	-0.0508057	0.0951462	-0.533975	0.593359	NA
AU016765	0	NA	NA	NA	NA	NA
AU018091	0	NA	NA	NA	NA	NA
AU018829	0	NA	NA	NA	NA	NA
AU019823	184.115	0.148334	0.215881	0.68711	0.492013	0.682863
AU019990	2.5098	-0.181707	0.213439	-0.851331	0.394585	NA
AU021063	0	NA	NA	NA	NA	NA
AU021092	21.9455	-0.0210545	0.347679	-0.0605571	0.951712	0.974763
AU022252	102.503	0.101119	0.269986	0.374535	0.708006	0.834894
AU022751	0	NA	NA	NA	NA	NA
AU022754	0.216239	-0.0266694	0.0949627	-0.280841	0.778832	NA
AU022793	1.27455	0.16285	0.157047	1.03695	0.299757	NA
AU023762	1.22535	0.0315037	0.159433	0.197598	0.84336	NA
AU023871	2.47039	0.0648446	0.218768	0.296409	0.766918	NA
AU040320	1480.29	-0.352863	0.105264	-3.35219	0.000801752	0.00526231
AU040972	0	NA	NA	NA	NA	NA
AU041133	8.77964	0.299156	0.319535	0.936223	0.349158	NA
AV039307	3.11194	-0.0793696	0.240184	-0.330453	0.741058	NA
AV051173	2.97893	0.206465	0.236933	0.87141	0.38353	NA
AV320801	0	NA	NA	NA	NA	NA
AW011738	58.8692	-0.226493	0.308719	-0.733656	0.463159	0.65851
AW046200	4.79795	0.238257	0.265867	0.89615	0.370173	NA
AW112010	96.1413	0.316064	0.267776	1.18033	0.237868	0.434012
AW146154	52.8983	-0.149226	0.31479	-0.474049	0.635465	0.787834
AW209491	312.423	-0.521787	0.179585	-2.90551	0.00366652	0.0185322
AW495222	0.243098	0.0281573	0.0949627	0.296509	0.766841	NA
AW549542	58.4695	0.412835	0.307574	1.34223	0.179522	0.356057
AW549877	307.875	0.0705952	0.187096	0.37732	0.705936	0.833415
AW551984	48.3236	1.59673	0.330204	4.83559	1.3275e-06	2.00074e-05
AW554918	77.1233	0.0314157	0.288853	0.10876	0.913393	0.954362
AY074887	1.2719	0.0982538	0.163481	0.60101	0.547833	NA
AY358078	0.216239	-0.0266694	0.0949627	-0.280841	0.778832	NA
AY512915	0	NA	NA	NA	NA	NA
AY512931	0	NA	NA	NA	NA	NA
AY761184	0	NA	NA	NA	NA	NA
AY761185	0	NA	NA	NA	NA	NA
Aaas	181.92	0.062985	0.225847	0.278884	0.780334	0.882637
Aacs	166.375	0.899875	0.233954	3.84637	0.000119881	0.00105137
Aadac	0	NA	NA	NA	NA	NA
Aadacl2	0	NA	NA	NA	NA	NA
Aadacl3	0	NA	NA	NA	NA	NA
Aadat	0	NA	NA	NA	NA	NA
Aaed1	395.318	-0.24801	0.167975	-1.47647	0.139819	0.299844
Aagab	509.999	-0.183997	0.147539	-1.24711	0.212359	0.401323
Aak1	510.573	-0.0485975	0.148244	-0.327821	0.743047	0.858227
Aamdc	1629.46	-0.369338	0.102705	-3.5961	0.00032303	0.00243981
Aamp	2322.31	-0.195956	0.0935941	-2.09368	0.0362885	0.112658
Aanat	0.522917	-0.00198228	0.105327	-0.0188203	0.984984	NA
Aar2	732.291	-0.157677	0.133809	-1.17838	0.238646	0.434839
Aard	0.741809	0.0373945	0.122309	0.305739	0.759803	NA
Aars	3911	-0.487854	0.0882964	-5.52518	3.29141e-08	7.1999e-07
Aars2	771.227	-0.167226	0.129352	-1.2928	0.19608	0.37914
Aarsd1	929.234	-0.392273	0.131267	-2.98835	0.00280488	0.0149686
Aasdh	113.912	-0.402236	0.257497	-1.5621	0.118264	0.267378
Aasdhppt	297.099	-0.129105	0.180569	-0.714989	0.474616	0.668149
Aass	2.40685	-0.180346	0.210906	-0.855101	0.392495	NA
Aatf	272.557	-0.234692	0.190713	-1.2306	0.218471	0.409206
Aatk	568.256	0.358935	0.174386	2.05827	0.039564	0.120268
Abat	132.511	0.34247	0.261197	1.31116	0.189805	0.370131
Abca1	263.134	0.894973	0.190314	4.70263	2.56838e-06	3.62412e-05
Abca12	0	NA	NA	NA	NA	NA
Abca13	0	NA	NA	NA	NA	NA
Abca14	0	NA	NA	NA	NA	NA
Abca15	0.216239	-0.0266694	0.0949627	-0.280841	0.778832	NA
Abca16	0	NA	NA	NA	NA	NA
Abca17	0.279818	-0.0266694	0.0949627	-0.280841	0.778832	NA
Abca2	1133.25	0.184206	0.117161	1.57225	0.115892	0.263948
Abca3	467.514	0.459072	0.165667	2.77106	0.00558744	0.0261509
Abca4	38.8488	-1.21278	0.33451	-3.62554	0.000288354	0.00221316
Abca5	171.896	-0.139848	0.221545	-0.631239	0.527884	0.70997
Abca6	70.7054	0.220771	0.296496	0.7446	0.456513	0.654599
Abca7	848.35	-0.198391	0.1248	-1.58968	0.111907	0.257434
Abca8a	1509.45	0.676517	0.108592	6.22988	4.66784e-10	1.4314e-08
Abca8b	458.632	0.414393	0.15934	2.60069	0.00930361	0.0394872
Abca9	332.312	0.507917	0.178094	2.85196	0.00434503	0.0212577
Abcb10	776.842	-0.159517	0.13359	-1.19408	0.232446	0.427186
Abcb11	0	NA	NA	NA	NA	NA
Abcb1a	245.986	0.179495	0.194482	0.92294	0.356039	0.563198
Abcb1b	237.8	-0.0313942	0.204851	-0.153254	0.878198	0.936334
Abcb4	5148.6	-0.415176	0.0940009	-4.41672	1.00208e-05	0.000119762
Abcb5	0	NA	NA	NA	NA	NA
Abcb6	841.771	-0.10947	0.127443	-0.858976	0.390354	0.597202
Abcb7	535.668	-0.361416	0.146513	-2.46679	0.013633	0.0530692
Abcb8	1613.35	-0.366388	0.118715	-3.08627	0.00202683	0.0114698
Abcb9	345.815	-0.170252	0.188367	-0.903834	0.366084	0.572781
Abcc1	1299.75	0.152651	0.113331	1.34695	0.177996	0.35457
Abcc10	188.227	0.118644	0.214843	0.552237	0.580786	0.748702
Abcc12	1.47828	0.1817	0.164926	1.10171	0.270589	NA
Abcc2	0.505883	0.0642413	0.104417	0.615238	0.538397	NA
Abcc3	38.0743	0.99803	0.341135	2.92561	0.00343778	0.0176311
Abcc4	313.947	-0.481894	0.178231	-2.70377	0.00685587	0.0308445
Abcc5	1073.73	-0.0144819	0.118012	-0.122716	0.902332	0.949906
Abcc6	1.56875	-0.00945279	0.163481	-0.057822	0.95389	NA
Abcc8	77.1542	0.131384	0.287055	0.457696	0.647171	0.794851
Abcc9	3048.76	-0.38495	0.0994799	-3.86963	0.000109001	0.000968107
Abcd1	1272.11	0.093865	0.11256	0.833909	0.404332	0.608009
Abcd2	814.857	-0.629049	0.141183	-4.45556	8.36731e-06	0.000102209
Abcd3	1354.21	-0.248257	0.126099	-1.96875	0.048982	0.141081
Abcd4	253.168	0.343924	0.202542	1.69804	0.0895009	0.218455
Abce1	975.64	-0.31252	0.131526	-2.37611	0.0174961	0.0641749
Abcf1	4165.11	-0.247137	0.0879627	-2.80956	0.0049609	0.0237474
Abcf2	3497.92	-0.375966	0.087078	-4.31757	1.57753e-05	0.000177212
Abcf3	1536.87	-0.211677	0.105381	-2.00867	0.0445722	0.13184
Abcg1	149.755	0.795223	0.236245	3.36609	0.000762414	0.00505156
Abcg2	501.44	0.499955	0.149634	3.34118	0.000834227	0.00541727
Abcg3	12.2261	0.351342	0.323859	1.08486	0.277983	0.482177
Abcg4	29.7179	0.116208	0.341524	0.340264	0.733657	0.85332
Abcg5	0.496058	-0.0624547	0.103515	-0.603337	0.546285	NA
Abcg8	0	NA	NA	NA	NA	NA
Abhd1	2.10418	-0.0728267	0.204772	-0.355647	0.722105	NA
Abhd10	169.441	-0.499309	0.226953	-2.20006	0.0278027	0.0919691
Abhd11	1098.7	-0.260377	0.113957	-2.28486	0.0223208	0.0779732
Abhd12	837.823	0.0596519	0.127154	0.469131	0.638976	0.78961
Abhd12b	0	NA	NA	NA	NA	NA
Abhd13	215.369	-0.0993578	0.204298	-0.486337	0.626728	0.781222
Abhd14a	268.063	-0.354822	0.18942	-1.8732	0.0610402	0.165677
Abhd14b	268.076	0.340233	0.186926	1.82015	0.0687361	0.180549
Abhd15	15.8751	0.531652	0.34061	1.56088	0.118551	0.267826
Abhd16a	2474.06	-0.432644	0.0926661	-4.66885	3.02895e-06	4.19379e-05
Abhd16b	0.972393	0.104142	0.127781	0.815001	0.415071	NA
Abhd2	16.7073	0.405985	0.345739	1.17425	0.240294	0.436832
Abhd3	18.1638	0.390149	0.345463	1.12935	0.25875	0.459932
Abhd4	716.548	-0.102681	0.148514	-0.69139	0.48932	0.680976
Abhd5	823.534	-0.184678	0.125336	-1.47347	0.140624	0.301016
Abhd6	116.92	-0.780133	0.25928	-3.00884	0.00262245	0.0141721
Abhd8	640.767	-0.393392	0.154033	-2.55394	0.0106512	0.0438805
Abi1	456.273	0.177632	0.153837	1.15468	0.248223	0.447571
Abi2	138.052	0.235489	0.247141	0.952854	0.340664	0.547867
Abi3	98.1581	0.588534	0.272056	2.16328	0.0305197	0.0988872
Abi3bp	779.881	0.855748	0.132311	6.46771	9.94965e-11	3.42258e-09
Abl1	2222.55	0.0575815	0.0970995	0.593016	0.553171	0.728165
Abl2	371.631	-0.0587574	0.178666	-0.328868	0.742255	0.858144
Ablim1	1751.83	1.592	0.110684	14.3832	6.5944e-47	6.73542e-44
Ablim2	1817.54	-0.124287	0.102108	-1.21721	0.223523	0.41527
Ablim3	1076.51	0.139597	0.124682	1.11963	0.262873	0.464633
Abo	0	NA	NA	NA	NA	NA
Abp1	0.262785	0.0281573	0.0949627	0.296509	0.766841	NA
Abr	536.777	0.607801	0.145216	4.1855	2.84539e-05	0.000298901
Abra	4179.21	-0.425284	0.0929705	-4.57439	4.77602e-06	6.29004e-05
Abracl	28.0227	0.742101	0.343828	2.15835	0.0309005	0.0999505
Abt1	260.12	0.0944821	0.193446	0.488416	0.625255	0.779983
Abtb1	910.649	-0.0639083	0.122996	-0.519598	0.603344	0.763917
Abtb2	558.586	-0.219661	0.149473	-1.46957	0.141678	0.30259
Acaa1a	1373.76	-0.0244283	0.111175	-0.219729	0.826082	0.908917
Acaa1b	4.32423	0.376398	0.256457	1.46768	0.14219	NA
Acaa2	4116.82	-0.475736	0.104376	-4.55791	5.1665e-06	6.71897e-05
Acaca	311.258	0.0968365	0.180153	0.537523	0.590906	0.756128
Acacb	10065.6	-0.376148	0.100056	-3.75936	0.00017035	0.00141902
Acad10	163.276	-0.0263989	0.240124	-0.109938	0.912458	0.953944
Acad11	1301.9	-0.5492	0.117902	-4.65809	3.19157e-06	4.40059e-05
Acad12	669.86	-0.174391	0.142274	-1.22574	0.220295	0.411381
Acad8	918.3	-0.318912	0.132181	-2.4127	0.015835	0.0594786
Acad9	827.027	-0.295177	0.124961	-2.36215	0.0181695	0.0660248
Acadl	6188.78	-0.466366	0.0866774	-5.38047	7.42905e-08	1.5083e-06
Acadm	6092.66	-0.686937	0.081723	-8.40567	4.25428e-17	3.22791e-15
Acads	2081.41	-0.330335	0.106884	-3.09059	0.00199757	0.0113253
Acadsb	1548.94	-0.586885	0.117562	-4.99214	5.97148e-07	9.86185e-06
Acadvl	9022.94	-0.3284	0.097029	-3.38455	0.000712942	0.00479071
Acan	18.6511	1.58724	0.342892	4.62896	3.675e-06	4.9691e-05
Acap1	15.5682	0.324271	0.33973	0.954497	0.339832	0.546812
Acap2	275.655	0.555179	0.188139	2.9509	0.00316852	0.0165506
Acap3	601.779	0.222634	0.145954	1.52537	0.127167	0.280579
Acat1	4412.87	-0.585252	0.0844996	-6.92609	4.32631e-12	1.82945e-10
Acat2	129.606	0.261616	0.244465	1.07016	0.284548	0.488901
Acat3	0.748981	0.0975597	0.123974	0.786937	0.431319	NA
Acbd3	317.782	0.115113	0.177009	0.650324	0.515483	0.700558
Acbd4	520.01	-0.101801	0.148426	-0.68587	0.492795	0.683662
Acbd5	481.057	-0.110332	0.163807	-0.67355	0.500598	0.689301
Acbd6	953.955	-0.375648	0.121039	-3.10352	0.00191233	0.0109536
Acbd7	3.78887	-0.0342846	0.254956	-0.134473	0.893029	NA
Accs	69.962	0.330344	0.29343	1.1258	0.260249	0.461578
Accsl	0.525569	0.0565632	0.0974721	0.580301	0.561711	NA
Acd	215.345	0.31744	0.206647	1.53615	0.124502	0.277187
Ace	3320.32	0.819754	0.0964926	8.49551	1.97063e-17	1.53918e-15
Ace2	13.6564	-0.0931927	0.330059	-0.282352	0.777674	0.881054
Ace3	0.216239	-0.0266694	0.0949627	-0.280841	0.778832	NA
Acer1	0	NA	NA	NA	NA	NA
Acer2	93.3406	0.461192	0.29169	1.5811	0.113854	0.260818
Acer3	45.9225	0.736076	0.323911	2.27246	0.0230587	0.0800126
Ache	1550.83	0.0602726	0.110514	0.545382	0.58549	0.75207
Acin1	2022.64	-0.0460934	0.0969947	-0.475216	0.634633	0.787097
Acly	659.838	0.464669	0.14192	3.27416	0.00105976	0.00663437
Acmsd	0	NA	NA	NA	NA	NA
Acn9	98.2027	-0.648883	0.272544	-2.38084	0.0172732	0.0635975
Acnat1	0	NA	NA	NA	NA	NA
Acnat2	0	NA	NA	NA	NA	NA
Aco1	666.489	0.114127	0.13744	0.830376	0.406326	0.609902
Aco2	49088.1	-0.350036	0.0717131	-4.88107	1.05512e-06	1.63286e-05
Acot1	20.4364	-0.024194	0.347758	-0.0695714	0.944535	0.970707
Acot10	1.79029	0.110463	0.193811	0.569951	0.568711	NA
Acot11	316.794	-0.405893	0.185846	-2.18403	0.0289603	0.0948534
Acot12	0.262785	0.0281573	0.0949627	0.296509	0.766841	NA
Acot13	1116.63	-0.355616	0.115871	-3.06906	0.00214736	0.0120357
Acot2	581.473	-0.673581	0.16395	-4.10844	3.98333e-05	0.000403437
Acot3	0	NA	NA	NA	NA	NA
Acot4	2.16103	0.184513	0.185383	0.995306	0.319587	NA
Acot5	0	NA	NA	NA	NA	NA
Acot6	65.8263	-0.0372538	0.304311	-0.12242	0.902566	0.950028
[truncated: 21,422 more rows]

## Sheet: KO_MOV_vs_Wild_sham
RNA-seq results of the plantaris muscle, comparing Vgll2_KO__MOV with Wild_sham
Gene Name	baseMean	log2FoldChange (Vgll2_KO_MOV/Wild_sham)	lfcSE	stat	pvalue	padj
0610005C13Rik	7.6107	0.0923643	0.615746	0.150004	0.880762	0.930774
0610007N19Rik	123.984	1.11352	0.305836	3.64092	0.000271665	0.00121522
0610007P14Rik	65.9391	0.255825	0.384028	0.666163	0.505307	0.649636
0610008F07Rik	0	NA	NA	NA	NA	NA
0610009B14Rik	0	NA	NA	NA	NA	NA
0610009B22Rik	305.609	-0.608821	0.212984	-2.85853	0.0042561	0.0138377
0610009D07Rik	270.981	0.273325	0.224975	1.21491	0.2244	0.363312
0610009L18Rik	387.071	-0.876596	0.220585	-3.97395	7.06901e-05	0.00036195
0610009O20Rik	2895.05	-0.893167	0.138315	-6.45747	1.06466e-10	1.45401e-09
0610010B08Rik	0	NA	NA	NA	NA	NA
0610010F05Rik	226.741	-0.199443	0.250534	-0.79607	0.425991	0.578413
0610010K14Rik	436.647	-0.56679	0.206639	-2.7429	0.0060899	0.0187597
0610011F06Rik	460.442	-0.575611	0.198959	-2.89312	0.00381439	0.0126
0610012G03Rik	1577.8	-1.0241	0.169563	-6.03968	1.54421e-09	1.80814e-08
0610012H03Rik	0	NA	NA	NA	NA	NA
0610030E20Rik	526.641	0.194578	0.180705	1.07677	0.281582	0.431006
0610031J06Rik	612.687	0.196525	0.177448	1.1075	0.268076	0.415019
0610031O16Rik	0	NA	NA	NA	NA	NA
0610037L13Rik	514.285	-0.241791	0.182056	-1.32811	0.184142	0.31345
0610038B21Rik	9.71931	-1.08988	0.608892	-1.78994	0.0734628	0.153458
0610038L08Rik	0.4766	-0.171524	0.287458	-0.596694	0.550712	NA
0610039K10Rik	1.69295	0.135905	0.456683	0.297592	0.766014	NA
0610040B10Rik	27.2931	0.602612	0.5025	1.19923	0.230439	0.370538
0610040F04Rik	8.67026	-1.2677	0.61437	-2.06342	0.039073	0.0912713
0610040J01Rik	140.452	-2.86215	0.307975	-9.29346	1.49348e-20	6.37839e-19
0610043K17Rik	7.86243	-0.282802	0.616592	-0.458654	0.646483	0.765655
1100001G20Rik	3.709	0.617249	0.578897	1.06625	0.28631	0.43621
1110001A16Rik	96.4565	-0.676785	0.33595	-2.01454	0.0439528	0.100696
1110001J03Rik	490.7	-1.148	0.202627	-5.66558	1.46531e-08	1.45419e-07
1110002L01Rik	54.9649	-0.816937	0.408497	-1.99986	0.0455155	0.103682
1110004E09Rik	470.446	-0.814908	0.199543	-4.08386	4.42929e-05	0.0002368
1110004F10Rik	976.334	-0.244156	0.157384	-1.55134	0.120821	0.22706
1110006O24Rik	6.65967	0.233648	0.616569	0.378948	0.704726	0.810093
1110007C09Rik	1514.2	-0.495572	0.152791	-3.24347	0.00118085	0.00454411
1110008F13Rik	594.519	-0.549783	0.196971	-2.79119	0.00525149	0.0165355
1110008J03Rik	124.234	-0.596995	0.304805	-1.95861	0.0501579	0.112386
1110008L16Rik	205.251	-0.533765	0.245727	-2.17218	0.0298418	0.0729966
1110008P14Rik	303.798	-0.322822	0.212969	-1.51582	0.129565	0.239682
1110012L19Rik	295.849	-0.456637	0.224447	-2.03449	0.0419018	0.0968683
1110015O18Rik	0	NA	NA	NA	NA	NA
1110017D15Rik	3.03075	0.00485167	0.564732	0.0085911	0.993145	NA
1110018G07Rik	828.121	-0.247897	0.163067	-1.52021	0.128457	0.238169
1110019D14Rik	42.6155	0.0296925	0.435894	0.0681187	0.945691	0.97045
1110020A21Rik	76.1842	0.167865	0.364495	0.460542	0.645127	0.764356
1110025L11Rik	0	NA	NA	NA	NA	NA
1110028F11Rik	0	NA	NA	NA	NA	NA
1110028F18Rik	0.215134	0.0681188	0.286828	0.23749	0.812276	NA
1110032A03Rik	244.263	-0.255076	0.231984	-1.09954	0.271533	0.418835
1110032F04Rik	3.46853	0.887315	0.573791	1.54641	0.122007	0.228794
1110034G24Rik	85.3888	-0.362658	0.337825	-1.07351	0.283043	0.432615
1110035M17Rik	28.0363	-0.494553	0.50699	-0.975469	0.329328	0.481384
1110036E04Rik	0	NA	NA	NA	NA	NA
1110037F02Rik	334.042	0.451506	0.215535	2.09482	0.0361872	0.0856952
1110038B12Rik	76.2471	-0.39345	0.357704	-1.09993	0.271361	0.418676
1110038F14Rik	397.815	0.123728	0.211768	0.584259	0.559046	0.695554
1110046J04Rik	52.1651	1.13775	0.410333	2.77276	0.00555828	0.0173683
1110051M20Rik	370.748	-0.526202	0.200073	-2.63004	0.00853736	0.0251458
1110054M08Rik	230.456	-0.237015	0.237702	-0.99711	0.318711	0.471053
1110057K04Rik	280.217	0.18369	0.233996	0.785016	0.432444	0.584437
1110058L19Rik	259.476	-0.477192	0.228325	-2.08997	0.0366207	0.0864863
1110059E24Rik	120.694	0.131349	0.295976	0.443781	0.657201	0.774377
1110059G10Rik	122.365	0.402741	0.295647	1.36223	0.173124	0.298861
1110059M19Rik	2.19076	-0.394184	0.518226	-0.760641	0.446871	NA
1110065P20Rik	195.399	-0.335849	0.26399	-1.2722	0.203301	0.33683
1190002F15Rik	0.454938	0.1507	0.293561	0.513351	0.607706	NA
1190002N15Rik	256.48	1.6309	0.232407	7.01742	2.26001e-12	3.87426e-11
1190003J15Rik	0	NA	NA	NA	NA	NA
1190003K10Rik	6.4496	-1.15577	0.615658	-1.87729	0.0604782	0.130981
1190005I06Rik	17.3302	0.842878	0.565423	1.4907	0.136039	0.248455
1190007I07Rik	244.288	-0.874235	0.250644	-3.48795	0.000486737	0.00204449
1200011I18Rik	251.041	0.404147	0.23121	1.74796	0.0804703	0.165246
1200014J11Rik	253.81	0.20126	0.232761	0.864661	0.387225	0.540527
1300002E11Rik	81.378	0.119935	0.34973	0.342937	0.731646	0.829053
1300002K09Rik	3.15989	1.02055	0.553684	1.8432	0.0653003	0.139121
1300015D01Rik	5.29	1.01498	0.600329	1.6907	0.0908944	0.182384
1300017J02Rik	0.215134	0.0681188	0.286828	0.23749	0.812276	NA
1300018J18Rik	376.094	-0.541226	0.200829	-2.69496	0.00703969	0.0212541
1500002O10Rik	0	NA	NA	NA	NA	NA
1500004A13Rik	24.9584	0.909595	0.530232	1.71547	0.0862599	0.174923
1500009C09Rik	0	NA	NA	NA	NA	NA
1500009L16Rik	18.2105	0.709519	0.557949	1.27166	0.203496	0.337099
1500011B03Rik	37.6938	0.930124	0.463663	2.00604	0.0448525	0.102471
1500011K16Rik	1037.46	-0.816724	0.158957	-5.13801	2.77665e-07	2.25815e-06
1500012F01Rik	175.859	-0.0528055	0.261874	-0.201644	0.840195	0.904331
1500012K07Rik	1.40898	0.285849	0.459893	0.621555	0.534234	NA
1500015A07Rik	66.2392	-0.137632	0.392405	-0.35074	0.725783	0.825476
1500015L24Rik	0	NA	NA	NA	NA	NA
1500015O10Rik	207.478	1.29464	0.321895	4.02192	5.77253e-05	0.000301416
1500016L03Rik	0	NA	NA	NA	NA	NA
1500017E21Rik	229.692	1.91206	0.295953	6.46068	1.04235e-10	1.42486e-09
1500032L24Rik	2050.87	-0.479346	0.147081	-3.25907	0.00111779	0.00432738
1600002D24Rik	0	NA	NA	NA	NA	NA
1600002H07Rik	82.4847	0.208119	0.352094	0.591088	0.554462	0.69165
1600002K03Rik	184.612	-0.946749	0.268488	-3.52623	0.000421527	0.00179456
1600010M07Rik	2.10222	0.353372	0.530619	0.665961	0.505436	NA
1600012H06Rik	295.359	0.506689	0.225775	2.24422	0.0248183	0.062573
1600014C10Rik	808.338	-0.535339	0.161628	-3.31217	0.000925746	0.00364696
1600014C23Rik	1.26635	0.0581173	0.441765	0.131557	0.895335	NA
1600014K23Rik	0	NA	NA	NA	NA	NA
1600015I10Rik	0	NA	NA	NA	NA	NA
1600016N20Rik	0	NA	NA	NA	NA	NA
1600019K03Rik	0	NA	NA	NA	NA	NA
1600020E01Rik	69.5342	-0.392754	0.373787	-1.05074	0.293376	0.444001
1600023N17Rik	2.77379	0.700576	0.550378	1.2729	0.203053	NA
1600025M17Rik	0	NA	NA	NA	NA	NA
1600029D21Rik	1.88558	0.10945	0.516464	0.211922	0.832168	NA
1600029I14Rik	0	NA	NA	NA	NA	NA
1600029O15Rik	6.72259	1.10464	0.616053	1.7931	0.0729574	0.152618
1700001C02Rik	0	NA	NA	NA	NA	NA
1700001C19Rik	0.694741	0.255583	0.343448	0.744167	0.456775	NA
1700001D01Rik	0	NA	NA	NA	NA	NA
1700001F09Rik	0	NA	NA	NA	NA	NA
1700001G11Rik	1.81524	0.116691	0.492609	0.236884	0.812747	NA
1700001G17Rik	1.50594	0.433272	0.421229	1.02859	0.303672	NA
1700001J03Rik	6.72961	-0.00937747	0.616573	-0.015209	0.987865	0.993513
1700001J11Rik	0	NA	NA	NA	NA	NA
1700001K19Rik	31.4104	-0.269052	0.484419	-0.555412	0.578613	0.711506
1700001K23Rik	0	NA	NA	NA	NA	NA
1700001L05Rik	23.1146	0.338337	0.541164	0.625203	0.531838	0.673053
1700001L19Rik	1.57048	-0.567481	0.460332	-1.23276	0.217664	NA
1700001O22Rik	106.709	-1.92842	0.323883	-5.95406	2.6157e-09	2.9371e-08
1700001P01Rik	0.454938	0.1507	0.293561	0.513351	0.607706	NA
1700003C15Rik	0	NA	NA	NA	NA	NA
1700003D09Rik	0.788245	0.0601243	0.357493	0.168183	0.866439	NA
1700003E16Rik	8.78009	-0.0158939	0.611659	-0.0259849	0.979269	0.989101
1700003F12Rik	2.75084	0.427772	0.535401	0.798975	0.424305	NA
1700003F17Rik	11.9665	-0.872741	0.600198	-1.45409	0.145922	0.262673
1700003G13Rik	0	NA	NA	NA	NA	NA
1700003G18Rik	0	NA	NA	NA	NA	NA
1700003H04Rik	0	NA	NA	NA	NA	NA
1700003L19Rik	0	NA	NA	NA	NA	NA
1700003M02Rik	0.239803	0.0681188	0.286828	0.23749	0.812276	NA
1700003M07Rik	1.12351	0.23934	0.431039	0.555262	0.578715	NA
1700003P14Rik	0	NA	NA	NA	NA	NA
1700006A11Rik	0	NA	NA	NA	NA	NA
1700006E09Rik	0	NA	NA	NA	NA	NA
1700006F04Rik	0	NA	NA	NA	NA	NA
1700006H21Rik	0	NA	NA	NA	NA	NA
1700007B14Rik	1.23867	-0.306761	0.44463	-0.689923	0.490243	NA
1700007F19Rik	0.239803	0.0681188	0.286828	0.23749	0.812276	NA
1700007G11Rik	0	NA	NA	NA	NA	NA
1700007J10Rik	1.95742	0.239255	0.504711	0.474044	0.635468	NA
1700007K09Rik	0.832411	-0.134487	0.364846	-0.368611	0.712417	NA
1700007K13Rik	13.6592	2.33388	0.606853	3.84588	0.000120123	0.000585441
1700007L15Rik	25.1664	-0.103954	0.511319	-0.203305	0.838897	0.903375
1700007P06Rik	0	NA	NA	NA	NA	NA
1700008A04Rik	0	NA	NA	NA	NA	NA
1700008F21Rik	0	NA	NA	NA	NA	NA
1700008I05Rik	0.479607	0.149626	0.288142	0.51928	0.603566	NA
1700008J07Rik	117.216	-0.3401	0.31857	-1.06758	0.285709	0.435675
1700008K24Rik	0	NA	NA	NA	NA	NA
1700008O03Rik	2.71865	-0.29362	0.563205	-0.521339	0.602131	NA
1700008P02Rik	0	NA	NA	NA	NA	NA
1700009C05Rik	0	NA	NA	NA	NA	NA
1700009J07Rik	0.956206	-0.00412146	0.384275	-0.0107253	0.991443	NA
1700009N14Rik	0	NA	NA	NA	NA	NA
1700009P17Rik	29.2211	0.395362	0.493551	0.801056	0.423099	0.575438
1700010B08Rik	0.430269	0.139462	0.287514	0.485062	0.627632	NA
1700010D01Rik	0	NA	NA	NA	NA	NA
1700010I02Rik	0	NA	NA	NA	NA	NA
1700010I14Rik	3.8612	-0.317541	0.595713	-0.533044	0.594003	0.72309
1700010J16Rik	0	NA	NA	NA	NA	NA
1700010K23Rik	0	NA	NA	NA	NA	NA
1700011A15Rik	0.215134	0.0681188	0.286828	0.23749	0.812276	NA
1700011B04Rik	0	NA	NA	NA	NA	NA
1700011E24Rik	0.934544	0.336396	0.382973	0.878381	0.379737	NA
1700011H14Rik	1.07071	-0.243118	0.423305	-0.574333	0.565742	NA
1700011I03Rik	9.9986	0.0899201	0.606306	0.148308	0.8821	0.931655
1700011J10Rik	22.5113	0.245596	0.52345	0.469186	0.638937	0.759518
1700011L22Rik	0	NA	NA	NA	NA	NA
1700011M02Rik	0	NA	NA	NA	NA	NA
1700012A03Rik	0.239803	0.0681188	0.286828	0.23749	0.812276	NA
1700012B07Rik	0	NA	NA	NA	NA	NA
1700012B09Rik	0.430269	0.139462	0.287514	0.485062	0.627632	NA
1700012B15Rik	104.28	-0.195084	0.312914	-0.623442	0.532994	0.674222
1700012D01Rik	9.73329	-0.187744	0.606184	-0.309714	0.756778	0.846037
1700012D14Rik	6.34135	-0.136199	0.612759	-0.222271	0.824103	0.893906
1700012I11Rik	0.430269	0.139462	0.287514	0.485062	0.627632	NA
1700012L04Rik	0.308639	-0.0974813	0.286828	-0.33986	0.733962	NA
1700012P22Rik	0	NA	NA	NA	NA	NA
1700013D24Rik	0	NA	NA	NA	NA	NA
1700013F07Rik	0.239803	0.0681188	0.286828	0.23749	0.812276	NA
1700013G23Rik	11.6138	0.767269	0.597033	1.28514	0.198745	0.33151
1700013G24Rik	1.81458	0.352133	0.46636	0.755067	0.450209	NA
1700013H16Rik	0.832411	-0.134487	0.364846	-0.368611	0.712417	NA
1700015E13Rik	0	NA	NA	NA	NA	NA
1700015F17Rik	0	NA	NA	NA	NA	NA
1700015G11Rik	0	NA	NA	NA	NA	NA
1700016C15Rik	7.76497	0.812477	0.616052	1.31884	0.187221	0.317343
1700016D06Rik	0.645403	0.199519	0.309697	0.644237	0.519422	NA
1700016G22Rik	0	NA	NA	NA	NA	NA
1700016H13Rik	0	NA	NA	NA	NA	NA
1700016K19Rik	0	NA	NA	NA	NA	NA
1700016L04Rik	0.925916	-0.288381	0.354652	-0.813137	0.41614	NA
1700016L21Rik	0	NA	NA	NA	NA	NA
1700016P04Rik	0	NA	NA	NA	NA	NA
1700017B05Rik	231.399	0.887636	0.263766	3.36523	0.000764788	0.00307853
1700017D01Rik	0	NA	NA	NA	NA	NA
1700017G19Rik	0	NA	NA	NA	NA	NA
1700017J07Rik	0	NA	NA	NA	NA	NA
1700017N19Rik	0	NA	NA	NA	NA	NA
1700018A04Rik	0	NA	NA	NA	NA	NA
1700018B08Rik	1.19601	0.069974	0.413461	0.16924	0.865608	NA
1700018B24Rik	0	NA	NA	NA	NA	NA
1700018C11Rik	2.74332	-0.280306	0.560598	-0.500012	0.617067	NA
1700018F24Rik	0	NA	NA	NA	NA	NA
1700018G05Rik	0	NA	NA	NA	NA	NA
1700018L02Rik	15.3449	-0.836218	0.574572	-1.45538	0.145565	0.262224
1700019A02Rik	0.4766	-0.171524	0.287458	-0.596694	0.550712	NA
1700019B03Rik	0	NA	NA	NA	NA	NA
1700019B21Rik	0	NA	NA	NA	NA	NA
1700019D03Rik	10.1898	1.08429	0.608977	1.78051	0.0749921	0.155969
1700019E08Rik	0	NA	NA	NA	NA	NA
1700019G17Rik	16.2466	0.382294	0.575149	0.664687	0.506251	0.650311
1700019G24Rik	0	NA	NA	NA	NA	NA
1700019L03Rik	15.0528	0.637939	0.590406	1.08051	0.279915	0.428766
1700019M22Rik	0	NA	NA	NA	NA	NA
1700019N19Rik	0	NA	NA	NA	NA	NA
1700019O17Rik	0	NA	NA	NA	NA	NA
1700020A23Rik	0	NA	NA	NA	NA	NA
1700020D05Rik	1.45681	0.139662	0.485777	0.287503	0.773727	NA
1700020G17Rik	0	NA	NA	NA	NA	NA
1700020I14Rik	348.683	-0.47334	0.203755	-2.32308	0.0201747	0.0526067
1700020L24Rik	56.1865	-0.162216	0.434474	-0.373361	0.70888	0.813411
1700020M21Rik	0	NA	NA	NA	NA	NA
1700020N01Rik	0.239803	0.0681188	0.286828	0.23749	0.812276	NA
1700020N15Rik	0	NA	NA	NA	NA	NA
1700020N18Rik	0	NA	NA	NA	NA	NA
1700021F05Rik	799.167	-0.787222	0.162522	-4.8438	1.27381e-06	9.26788e-06
1700021F07Rik	0	NA	NA	NA	NA	NA
1700021K19Rik	1096.21	-0.0825646	0.158327	-0.521482	0.602031	0.729736
1700021N21Rik	0	NA	NA	NA	NA	NA
1700022A21Rik	0	NA	NA	NA	NA	NA
1700022A22Rik	0	NA	NA	NA	NA	NA
1700022E09Rik	0	NA	NA	NA	NA	NA
1700022H16Rik	0.215134	0.0681188	0.286828	0.23749	0.812276	NA
1700022I11Rik	0.855577	-0.320373	0.37045	-0.864821	0.387137	NA
1700022P22Rik	4.38843	0.00845284	0.60136	0.0140562	0.988785	0.993964
1700023A16Rik	0	NA	NA	NA	NA	NA
1700023C21Rik	0	NA	NA	NA	NA	NA
1700023E05Rik	0	NA	NA	NA	NA	NA
1700023F02Rik	0	NA	NA	NA	NA	NA
1700023F06Rik	1.79508	0.62119	0.480035	1.29405	0.195648	NA
1700023L04Rik	1.4313	-0.306881	0.438398	-0.700005	0.483924	NA
1700024B18Rik	0	NA	NA	NA	NA	NA
1700024F13Rik	0	NA	NA	NA	NA	NA
1700024G13Rik	0	NA	NA	NA	NA	NA
1700024P03Rik	0	NA	NA	NA	NA	NA
1700024P04Rik	0.215134	0.0681188	0.286828	0.23749	0.812276	NA
1700024P16Rik	1.55182	0.110026	0.470175	0.23401	0.814977	NA
1700025B11Rik	0	NA	NA	NA	NA	NA
1700025C18Rik	0	NA	NA	NA	NA	NA
1700025E21Rik	2.63032	0.0506235	0.509032	0.0994505	0.920781	NA
1700025F22Rik	0	NA	NA	NA	NA	NA
1700025F24Rik	0	NA	NA	NA	NA	NA
1700025G04Rik	2656.81	-0.185606	0.147634	-1.25721	0.208679	0.343428
1700025K24Rik	0	NA	NA	NA	NA	NA
1700025M24Rik	0	NA	NA	NA	NA	NA
1700025N23Rik	0.930034	-0.173238	0.381543	-0.454046	0.649796	NA
1700026D08Rik	0	NA	NA	NA	NA	NA
1700026D11Rik	0	NA	NA	NA	NA	NA
1700026F02Rik	0	NA	NA	NA	NA	NA
1700026L06Rik	1.88925	0.134637	0.496498	0.271173	0.786258	NA
1700027A15Rik	0.670072	0.246261	0.339357	0.72567	0.468041	NA
1700027F09Rik	0	NA	NA	NA	NA	NA
1700027H10Rik	0	NA	NA	NA	NA	NA
1700027I24Rik	0	NA	NA	NA	NA	NA
1700027J07Rik	5.45936	-0.409319	0.611704	-0.669145	0.503403	0.647639
1700028B04Rik	0	NA	NA	NA	NA	NA
1700028D13Rik	0	NA	NA	NA	NA	NA
1700028E10Rik	5.54262	0.630369	0.610865	1.03193	0.302106	0.453635
1700028I16Rik	0.4766	-0.171524	0.287458	-0.596694	0.550712	NA
1700028J19Rik	2.54768	-0.54134	0.540772	-1.00105	0.316802	NA
1700028K03Rik	9.61728	-0.163845	0.607844	-0.269551	0.787506	0.867633
1700028M03Rik	0	NA	NA	NA	NA	NA
1700028P14Rik	0	NA	NA	NA	NA	NA
1700028P15Rik	0	NA	NA	NA	NA	NA
1700029B22Rik	0	NA	NA	NA	NA	NA
1700029F12Rik	0	NA	NA	NA	NA	NA
1700029H14Rik	0.430269	0.139462	0.287514	0.485062	0.627632	NA
1700029I15Rik	4.03713	0.381885	0.598762	0.63779	0.52361	0.666212
1700029J03Rik	0	NA	NA	NA	NA	NA
1700029J07Rik	31.8079	0.928636	0.48303	1.92252	0.05454	0.120307
1700029M20Rik	0	NA	NA	NA	NA	NA
1700029N11Rik	0	NA	NA	NA	NA	NA
1700029P11Rik	0	NA	NA	NA	NA	NA
1700030A11Rik	0	NA	NA	NA	NA	NA
1700030C10Rik	7.68861	0.389653	0.61649	0.632051	0.527354	0.669361
1700030F04Rik	0	NA	NA	NA	NA	NA
1700030F18Rik	0.215134	0.0681188	0.286828	0.23749	0.812276	NA
1700030J22Rik	5.94326	0.299171	0.61411	0.487162	0.626143	0.749817
1700030K09Rik	118.534	-0.185075	0.303264	-0.610277	0.541678	0.681364
1700030L20Rik	0	NA	NA	NA	NA	NA
1700030M09Rik	0	NA	NA	NA	NA	NA
1700030N03Rik	0	NA	NA	NA	NA	NA
1700030O20Rik	0	NA	NA	NA	NA	NA
1700031A10Rik	0	NA	NA	NA	NA	NA
1700031F05Rik	0	NA	NA	NA	NA	NA
1700031M16Rik	0	NA	NA	NA	NA	NA
1700031P21Rik	0	NA	NA	NA	NA	NA
1700034E13Rik	0	NA	NA	NA	NA	NA
1700034F02Rik	0	NA	NA	NA	NA	NA
1700034G24Rik	0	NA	NA	NA	NA	NA
1700034H15Rik	5.45279	0.835191	0.611902	1.36491	0.172281	0.29779
1700034I23Rik	0.478103	-0.00977593	0.298365	-0.032765	0.973862	NA
1700034J05Rik	0	NA	NA	NA	NA	NA
1700034K08Rik	0	NA	NA	NA	NA	NA
1700034O15Rik	0	NA	NA	NA	NA	NA
1700034P13Rik	0.523773	-0.021956	0.306743	-0.0715779	0.942938	NA
1700036G14Rik	0	NA	NA	NA	NA	NA
1700037C18Rik	30.3224	0.015221	0.493836	0.030822	0.975411	0.987006
1700037H04Rik	118.557	-0.016875	0.322771	-0.0522817	0.958304	0.977015
1700039E15Rik	0	NA	NA	NA	NA	NA
1700039E22Rik	0	NA	NA	NA	NA	NA
1700040L02Rik	1.02354	-0.380109	0.396716	-0.958139	0.337993	NA
1700040N02Rik	0.617277	-0.197754	0.302045	-0.654716	0.51265	NA
1700041C23Rik	0	NA	NA	NA	NA	NA
1700041M19Rik	0.215134	0.0681188	0.286828	0.23749	0.812276	NA
1700042B14Rik	0	NA	NA	NA	NA	NA
1700042G07Rik	0	NA	NA	NA	NA	NA
1700042G15Rik	0	NA	NA	NA	NA	NA
1700042O10Rik	0	NA	NA	NA	NA	NA
1700044C05Rik	0	NA	NA	NA	NA	NA
1700044K03Rik	0	NA	NA	NA	NA	NA
1700045H11Rik	0	NA	NA	NA	NA	NA
1700045I19Rik	0.239803	0.0681188	0.286828	0.23749	0.812276	NA
1700046C09Rik	0	NA	NA	NA	NA	NA
1700047E10Rik	0	NA	NA	NA	NA	NA
1700047G03Rik	0.215134	0.0681188	0.286828	0.23749	0.812276	NA
1700047I17Rik2	0	NA	NA	NA	NA	NA
1700047L14Rik	0	NA	NA	NA	NA	NA
1700047M11Rik	1.28735	0.0251378	0.446172	0.0563411	0.95507	NA
1700048M11Rik	6.05888	0.0290328	0.614912	0.0472145	0.962342	0.97951
1700048O20Rik	4.82342	0.194033	0.604038	0.321227	0.748038	0.840334
1700049E15Rik	0	NA	NA	NA	NA	NA
1700049E22Rik	0	NA	NA	NA	NA	NA
1700049G17Rik	40.3487	0.0903557	0.459246	0.196748	0.844025	0.906741
1700049L16Rik	0	NA	NA	NA	NA	NA
1700051A21Rik	0	NA	NA	NA	NA	NA
1700052I22Rik	0	NA	NA	NA	NA	NA
1700052K11Rik	132.137	-0.231384	0.294877	-0.784679	0.432642	0.58465
1700052N19Rik	377.138	-0.518488	0.208815	-2.483	0.0130283	0.0361244
1700054A03Rik	0.215134	0.0681188	0.286828	0.23749	0.812276	NA
1700054K19Rik	0	NA	NA	NA	NA	NA
1700054M17Rik	0	NA	NA	NA	NA	NA
1700054O13Rik	0	NA	NA	NA	NA	NA
1700055C04Rik	0	NA	NA	NA	NA	NA
1700055N04Rik	0.645403	0.199519	0.309697	0.644237	0.519422	NA
1700056E22Rik	30.2383	0.0704998	0.483274	0.14588	0.884016	0.933013
1700057G04Rik	0	NA	NA	NA	NA	NA
1700057H15Rik	0	NA	NA	NA	NA	NA
1700058G18Rik	0	NA	NA	NA	NA	NA
1700060C16Rik	0	NA	NA	NA	NA	NA
1700060C20Rik	0	NA	NA	NA	NA	NA
1700061F12Rik	0	NA	NA	NA	NA	NA
1700061G19Rik	5.46561	0.370374	0.610522	0.606652	0.544082	0.683258
1700061I17Rik	0	NA	NA	NA	NA	NA
1700063A18Rik	0	NA	NA	NA	NA	NA
1700063D05Rik	0.308639	-0.0974813	0.286828	-0.33986	0.733962	NA
1700063O14Rik	0	NA	NA	NA	NA	NA
1700064J06Rik	0.239803	0.0681188	0.286828	0.23749	0.812276	NA
1700064M15Rik	0.453434	-0.0180217	0.292688	-0.061573	0.950903	NA
1700065D16Rik	0	NA	NA	NA	NA	NA
1700065I16Rik	0	NA	NA	NA	NA	NA
1700065I17Rik	0	NA	NA	NA	NA	NA
1700065J11Rik	0.215134	0.0681188	0.286828	0.23749	0.812276	NA
1700065J18Rik	0.71941	0.223314	0.322069	0.693374	0.488075	NA
1700065O20Rik	0	NA	NA	NA	NA	NA
1700066B17Rik	0	NA	NA	NA	NA	NA
1700066B19Rik	14.5142	1.39901	0.586679	2.38463	0.0170965	0.0456349
1700066J24Rik	280.662	-0.487393	0.24246	-2.0102	0.0444099	0.101554
1700066M21Rik	58.2329	0.13754	0.406635	0.338239	0.735183	0.83152
1700066N21Rik	0	NA	NA	NA	NA	NA
1700066O22Rik	0	NA	NA	NA	NA	NA
1700067G17Rik	0	NA	NA	NA	NA	NA
1700067K01Rik	27.6336	-0.71767	0.500529	-1.43382	0.151623	0.270212
1700067P10Rik	0	NA	NA	NA	NA	NA
1700069L16Rik	0.215134	0.0681188	0.286828	0.23749	0.812276	NA
1700069P05Rik	0	NA	NA	NA	NA	NA
1700071K01Rik	0	NA	NA	NA	NA	NA
1700071M16Rik	1.71527	-0.45993	0.487034	-0.944349	0.344991	NA
1700072B07Rik	0	NA	NA	NA	NA	NA
1700072O05Rik	0	NA	NA	NA	NA	NA
1700073E17Rik	0.954042	0.115583	0.3831	0.301703	0.762878	NA
1700074H08Rik	0	NA	NA	NA	NA	NA
1700074P13Rik	0	NA	NA	NA	NA	NA
1700080E11Rik	0	NA	NA	NA	NA	NA
1700080N15Rik	0	NA	NA	NA	NA	NA
1700080O16Rik	0	NA	NA	NA	NA	NA
1700081H04Rik	0	NA	NA	NA	NA	NA
1700081H22Rik	0	NA	NA	NA	NA	NA
1700084C01Rik	1.92629	-0.527287	0.504395	-1.04538	0.295845	NA
1700084E18Rik	4.9845	0.130726	0.590222	0.221486	0.824714	0.894247
1700084F23Rik	0	NA	NA	NA	NA	NA
1700084J12Rik	0.2383	-0.0974813	0.286828	-0.33986	0.733962	NA
1700085B03Rik	0	NA	NA	NA	NA	NA
1700085C21Rik	0	NA	NA	NA	NA	NA
1700086L19Rik	0	NA	NA	NA	NA	NA
1700086O06Rik	18.1746	0.500429	0.557695	0.897316	0.36955	0.523019
1700088E04Rik	2.46365	0.658241	0.536666	1.22654	0.219996	NA
1700091E21Rik	0	NA	NA	NA	NA	NA
1700091H14Rik	0	NA	NA	NA	NA	NA
1700092C02Rik	0	NA	NA	NA	NA	NA
1700092C10Rik	0	NA	NA	NA	NA	NA
1700092E19Rik	0	NA	NA	NA	NA	NA
1700092K14Rik	0	NA	NA	NA	NA	NA
1700092M07Rik	2.32102	0.429515	0.529915	0.810535	0.417633	NA
1700093K21Rik	3.55969	0.147784	0.586065	0.252164	0.800914	0.87674
1700094D03Rik	65.1059	-0.162216	0.376132	-0.431273	0.66627	0.781138
1700094J05Rik	0.617277	-0.197754	0.302045	-0.654716	0.51265	NA
1700094M24Rik	0	NA	NA	NA	NA	NA
1700095A21Rik	0	NA	NA	NA	NA	NA
1700095B10Rik	0	NA	NA	NA	NA	NA
1700095B22Rik	0	NA	NA	NA	NA	NA
1700096J18Rik	0.617277	-0.197754	0.302045	-0.654716	0.51265	NA
1700096K18Rik	93.3821	-1.03653	0.339792	-3.05048	0.00228475	0.00805387
1700097N02Rik	0	NA	NA	NA	NA	NA
1700100L14Rik	0	NA	NA	NA	NA	NA
1700101E01Rik	0.308639	-0.0974813	0.286828	-0.33986	0.733962	NA
1700101I11Rik	4.89036	-0.32225	0.608716	-0.529393	0.596533	0.724855
1700101O22Rik	0	NA	NA	NA	NA	NA
1700102H20Rik	5.6398	0.528827	0.612548	0.863323	0.38796	0.541196
1700102P08Rik	8.22207	0.809763	0.61442	1.31793	0.187527	0.317675
1700104A03Rik	0	NA	NA	NA	NA	NA
1700105P06Rik	0.479607	0.149626	0.288142	0.51928	0.603566	NA
1700106J16Rik	0.71941	0.223314	0.322069	0.693374	0.488075	NA
1700108F19Rik	0.215134	0.0681188	0.286828	0.23749	0.812276	NA
1700108J01Rik	0	NA	NA	NA	NA	NA
1700109F18Rik	0.2383	-0.0974813	0.286828	-0.33986	0.733962	NA
1700109G14Rik	0	NA	NA	NA	NA	NA
1700109G15Rik	0	NA	NA	NA	NA	NA
1700109H08Rik	13.9384	0.0164194	0.579136	0.0283515	0.977382	0.988154
1700109I08Rik	0	NA	NA	NA	NA	NA
1700110C19Rik	0.717906	0.0800767	0.346204	0.231299	0.817082	NA
1700110I01Rik	0	NA	NA	NA	NA	NA
1700110K17Rik	0.479607	0.149626	0.288142	0.51928	0.603566	NA
1700110M21Rik	1.45381	-0.207575	0.465195	-0.44621	0.655446	NA
1700111N16Rik	0.308639	-0.0974813	0.286828	-0.33986	0.733962	NA
1700112E06Rik	26.9016	-0.523371	0.500295	-1.04612	0.295504	0.446343
1700112H15Rik	0.430269	0.139462	0.287514	0.485062	0.627632	NA
1700112J05Rik	0.478103	-0.00977593	0.298365	-0.032765	0.973862	NA
1700113A16Rik	392.426	-0.129862	0.200622	-0.647299	0.517439	0.660008
1700113H08Rik	26.4475	-0.381202	0.509154	-0.748697	0.45404	0.604718
1700119H24Rik	0.885206	0.321897	0.376222	0.855604	0.392217	NA
1700120C14Rik	81.8847	-0.617014	0.351326	-1.75624	0.079047	0.162708
1700120E14Rik	0.71941	0.223314	0.322069	0.693374	0.488075	NA
1700120G07Rik	0.215134	0.0681188	0.286828	0.23749	0.812276	NA
1700120K04Rik	9.40945	0.431756	0.608336	0.709732	0.47787	0.62491
1700121L16Rik	0	NA	NA	NA	NA	NA
1700121N20Rik	0	NA	NA	NA	NA	NA
1700122O11Rik	0	NA	NA	NA	NA	NA
1700123I01Rik	0.523773	-0.021956	0.306743	-0.0715779	0.942938	NA
1700123K08Rik	0	NA	NA	NA	NA	NA
1700123L14Rik	0.215134	0.0681188	0.286828	0.23749	0.812276	NA
1700123M08Rik	212.354	-1.3554	0.269531	-5.02872	4.93762e-07	3.8321e-06
1700123O12Rik	0	NA	NA	NA	NA	NA
1700123O20Rik	178.486	0.227708	0.258669	0.880306	0.378694	0.532233
1700123O21Rik	0	NA	NA	NA	NA	NA
1700125G02Rik	0	NA	NA	NA	NA	NA
1700125G22Rik	0	NA	NA	NA	NA	NA
1700125H03Rik	0	NA	NA	NA	NA	NA
1700125H20Rik	0.215134	0.0681188	0.286828	0.23749	0.812276	NA
1700126H18Rik	0	NA	NA	NA	NA	NA
1700128A07Rik	0.788245	0.0601243	0.357493	0.168183	0.866439	NA
1700128F08Rik	0	NA	NA	NA	NA	NA
1700129C05Rik	0	NA	NA	NA	NA	NA
1810006J02Rik	4.47708	1.11122	0.592554	1.8753	0.0607516	0.131477
1810007C17Rik	0	NA	NA	NA	NA	NA
1810007D17Rik	0	NA	NA	NA	NA	NA
1810007I06Rik	0	NA	NA	NA	NA	NA
1810008I18Rik	1.07567	0.322857	0.375691	0.859369	0.390137	NA
1810009A15Rik	195.116	0.333713	0.250169	1.33395	0.182219	0.310894
1810009J06Rik	0.454938	0.1507	0.293561	0.513351	0.607706	NA
1810010D01Rik	2.83962	0.199034	0.560509	0.355094	0.722519	NA
1810010H24Rik	16.2605	0.107856	0.572873	0.188272	0.850663	0.910822
1810011H11Rik	15.7967	2.26809	0.591341	3.8355	0.000125307	0.000607774
1810011O10Rik	543.58	-0.150003	0.198416	-0.756002	0.449648	0.600601
1810012K16Rik	3.01014	0.327366	0.553422	0.59153	0.554165	NA
1810013A23Rik	2.50631	0.262133	0.525028	0.499274	0.617586	NA
1810013D10Rik	881.366	-0.582007	0.164469	-3.5387	0.000402109	0.00172118
1810013L24Rik	926.644	-0.191958	0.171163	-1.12149	0.262078	0.40843
1810014B01Rik	228.99	-0.812949	0.237406	-3.42431	0.000616374	0.00253638
1810018F18Rik	0	NA	NA	NA	NA	NA
1810019D21Rik	0.71941	0.223314	0.322069	0.693374	0.488075	NA
1810019J16Rik	0	NA	NA	NA	NA	NA
1810020O05Rik	1.95096	-0.516448	0.505637	-1.02138	0.307074	NA
1810021B22Rik	41.2859	-0.698836	0.442942	-1.57771	0.114632	0.218372
1810022K09Rik	130.642	0.036864	0.288195	0.127913	0.898217	0.941545
1810024B03Rik	7.91071	-0.319003	0.616383	-0.51754	0.604779	0.732119
1810026B05Rik	158.541	-0.312508	0.267305	-1.16911	0.242361	0.38501
1810026J23Rik	2104.83	-0.535618	0.142796	-3.75093	0.000176183	0.000824604
1810030O07Rik	364.738	0.0763867	0.210374	0.363099	0.716531	0.818315
1810032O08Rik	67.062	-0.159332	0.390587	-0.40793	0.683325	0.793766
1810033B17Rik	3.54083	1.09685	0.562704	1.94925	0.0512656	0.114468
1810034E14Rik	31.9007	0.407343	0.480023	0.84859	0.396109	0.549279
1810035I16Rik	0	NA	NA	NA	NA	NA
1810037I17Rik	328.572	0.0918735	0.207133	0.443549	0.657368	0.77445
1810041L15Rik	99.9315	4.10206	0.409733	10.0115	1.35621e-23	8.01628e-22
1810043G02Rik	153.761	0.139799	0.274513	0.509261	0.610569	0.736701
1810043H04Rik	335.073	-0.257928	0.221803	-1.16287	0.244882	0.388264
1810044D09Rik	48.4597	0.391637	0.425604	0.920191	0.357473	0.510473
1810046K07Rik	0.71941	0.223314	0.322069	0.693374	0.488075	NA
1810053B23Rik	0	NA	NA	NA	NA	NA
1810055G02Rik	327.851	0.636894	0.214898	2.96371	0.00303957	0.0103255
1810058I24Rik	1226.78	1.04562	0.151872	6.88486	5.78463e-12	9.40368e-11
1810062G17Rik	4.05429	-0.259339	0.591086	-0.43875	0.660843	0.777241
1810062O18Rik	4.3711	0.0624918	0.601135	0.103956	0.917204	0.953332
1810064F22Rik	0.479607	0.149626	0.288142	0.51928	0.603566	NA
1810065E05Rik	0	NA	NA	NA	NA	NA
2010001E11Rik	0.546938	-0.208003	0.312102	-0.666457	0.505119	NA
2010001M06Rik	16.3163	0.0053641	0.569804	0.00941395	0.992489	0.995723
2010002M12Rik	2.71865	-0.29362	0.563205	-0.521339	0.602131	NA
2010003K11Rik	0	NA	NA	NA	NA	NA
2010003O02Rik	28.9186	-0.840799	0.496616	-1.69306	0.0904449	0.181664
2010005H15Rik	0	NA	NA	NA	NA	NA
2010009K17Rik	0	NA	NA	NA	NA	NA
2010010A06Rik	2.43207	-0.141483	0.521831	-0.271129	0.786292	NA
2010012O05Rik	315.627	-0.206965	0.22669	-0.91299	0.361248	0.514521
2010015L04Rik	43.8826	0.334226	0.432549	0.77269	0.439706	0.590953
2010016I18Rik	0.523773	-0.021956	0.306743	-0.0715779	0.942938	NA
2010106C02Rik	0	NA	NA	NA	NA	NA
2010106E10Rik	0.85708	-0.12667	0.368374	-0.343864	0.730948	NA
2010107E04Rik	1630.23	-0.599636	0.14146	-4.23889	2.24624e-05	0.000128108
2010107G12Rik	1.07071	-0.243118	0.423305	-0.574333	0.565742	NA
2010107G23Rik	21.8544	-0.926656	0.536127	-1.72843	0.0839118	0.170959
2010109A12Rik	1.17284	0.253096	0.435953	0.580559	0.561538	NA
2010109I03Rik	2.75279	0.744226	0.550716	1.35138	0.176574	NA
2010111I01Rik	482.317	0.998753	0.18587	5.3734	7.72669e-08	6.88229e-07
2010204K13Rik	10.5289	-0.791865	0.605259	-1.30831	0.190769	0.32206
2010300C02Rik	18.8785	-0.00699862	0.549084	-0.012746	0.98983	0.994248
2010308F09Rik	0	NA	NA	NA	NA	NA
2010310C07Rik	0.308639	-0.0974813	0.286828	-0.33986	0.733962	NA
2010315B03Rik	151.467	-0.249247	0.286937	-0.868646	0.385041	0.538292
2010320M18Rik	192.596	-0.543221	0.274459	-1.97924	0.0477891	0.107962
2200002D01Rik	19.9064	0.428245	0.58604	0.730743	0.464936	0.613984
2200002J24Rik	0	NA	NA	NA	NA	NA
2210010C04Rik	0	NA	NA	NA	NA	NA
2210013O21Rik	172.5	-0.118734	0.261468	-0.454107	0.649752	0.768357
2210015D19Rik	490.994	-0.596415	0.191524	-3.11404	0.00184542	0.00669034
2210016F16Rik	296.847	0.277868	0.21574	1.28798	0.197753	0.330379
2210016L21Rik	499.619	-0.290649	0.196154	-1.48174	0.13841	0.251789
2210018M11Rik	208.71	0.0926827	0.249801	0.371026	0.710618	0.81455
2210019I11Rik	0	NA	NA	NA	NA	NA
2210039B01Rik	11.1892	0.832511	0.605766	1.37431	0.169345	0.29378
2210404J11Rik	94.1781	0.279234	0.336016	0.831013	0.405966	0.558562
2210404O07Rik	24.127	0.278581	0.528536	0.527079	0.598138	0.725971
2210404O09Rik	17.4237	1.24972	0.566626	2.20554	0.027416	0.0680542
2210407C18Rik	1.52911	0.319692	0.44551	0.717587	0.473012	NA
2210408F21Rik	364.461	-1.47422	0.208881	-7.05771	1.69264e-12	2.97763e-11
2210408I21Rik	31.8498	0.183072	0.48132	0.380354	0.703682	0.809425
2210409D07Rik	0.2383	-0.0974813	0.286828	-0.33986	0.733962	NA
2210409E12Rik	0	NA	NA	NA	NA	NA
2210414B05Rik	0	NA	NA	NA	NA	NA
2210416O15Rik	24.3032	-0.811353	0.537525	-1.50942	0.13119	0.24166
2210417A02Rik	0	NA	NA	NA	NA	NA
2210417K05Rik	1.40964	-0.0140627	0.459756	-0.0305873	0.975599	NA
2210420H20Rik	0	NA	NA	NA	NA	NA
2300002M23Rik	0	NA	NA	NA	NA	NA
2300003K06Rik	0	NA	NA	NA	NA	NA
2300005B03Rik	2.05955	0.702739	0.499379	1.40723	0.15936	NA
2300009A05Rik	176.635	-0.361758	0.282719	-1.27957	0.200697	0.333937
2310001H17Rik	226.574	-0.780211	0.240744	-3.24083	0.00119182	0.00458277
2310001K24Rik	5.43815	-0.119719	0.613673	-0.195085	0.845326	0.907318
2310002D06Rik	3.893	0.0683056	0.594671	0.114863	0.908554	0.947826
2310002F09Rik	0.953199	-0.300374	0.360679	-0.8328	0.404957	NA
2310002J15Rik	0	NA	NA	NA	NA	NA
2310002L09Rik	2319.98	-0.891605	0.194994	-4.57248	4.81978e-06	3.12961e-05
2310003H01Rik	665.09	-0.895537	0.200013	-4.47738	7.55632e-06	4.72534e-05
2310005A03Rik	0	NA	NA	NA	NA	NA
2310005E17Rik	0	NA	NA	NA	NA	NA
2310005G13Rik	0	NA	NA	NA	NA	NA
2310007B03Rik	0.430269	0.139462	0.287514	0.485062	0.627632	NA
2310007L24Rik	90.1975	-0.939234	0.338193	-2.77722	0.00548268	0.0171615
2310008H04Rik	55.4826	1.16169	0.405445	2.86522	0.00416716	0.0135904
2310008H09Rik	593.612	0.182202	0.174805	1.04231	0.297266	0.448143
2310008N11Rik	15.6956	2.7238	0.604478	4.50603	6.60523e-06	4.18189e-05
2310009A05Rik	68.8878	-0.0444829	0.375858	-0.11835	0.90579	0.946127
2310009B15Rik	104.194	-0.569477	0.322901	-1.76363	0.0777945	0.160846
2310010J17Rik	37.7803	-0.587003	0.470099	-1.24868	0.211783	0.347608
2310010M20Rik	976.426	-1.57841	0.165489	-9.53785	1.45823e-21	6.97355e-20
2310011J03Rik	336.742	0.261238	0.205622	1.27048	0.203913	0.337616
2310014F07Rik	69.0214	-2.59428	0.398822	-6.50485	7.77715e-11	1.09242e-09
2310014L17Rik	5.33818	-0.548335	0.612855	-0.894723	0.370935	0.524377
2310015A10Rik	674.121	-0.18553	0.189017	-0.981551	0.326321	0.478418
2310015B20Rik	456.214	-2.09351	0.220146	-9.50965	1.91299e-21	9.00263e-20
2310015D24Rik	432.987	0.915845	0.195687	4.68014	2.86674e-06	1.96392e-05
2310016D03Rik	15.0389	-2.2166	0.600396	-3.6919	0.000222583	0.00101862
2310020H05Rik	224.569	0.896859	0.241818	3.70882	0.000208225	0.000960642
2310022A10Rik	2684.76	-0.416942	0.158496	-2.63062	0.00852296	0.0251084
2310022B05Rik	771.981	0.913579	0.182319	5.01088	5.4181e-07	4.17649e-06
2310030A07Rik	0.215134	0.0681188	0.286828	0.23749	0.812276	NA
2310030G06Rik	68.0813	-0.893632	0.370186	-2.41401	0.0157781	0.0425774
2310033P09Rik	125.615	0.375063	0.315147	1.19012	0.233999	0.374708
2310034C09Rik	0	NA	NA	NA	NA	NA
2310034G01Rik	9.00535	0.455488	0.610917	0.745581	0.455921	0.606512
2310034O05Rik	1.30901	-0.331556	0.453837	-0.730563	0.465046	NA
2310035C23Rik	134.324	0.367655	0.291247	1.26235	0.206822	0.341438
2310036O22Rik	1019.36	-0.205764	0.175284	-1.17389	0.240438	0.382944
2310039H08Rik	338.781	-0.719544	0.209454	-3.43533	0.00059184	0.00244359
2310039L15Rik	2.23493	-0.61598	0.521948	-1.18016	0.237938	NA
2310040G24Rik	1562.68	-0.806587	0.158295	-5.09547	3.47874e-07	2.78318e-06
2310042D19Rik	6859.13	-1.47018	0.131993	-11.1384	8.16067e-29	7.09354e-27
2310042E22Rik	0	NA	NA	NA	NA	NA
2310043L19Rik	11.8167	1.65976	0.604208	2.747	0.00601435	0.0185735
2310043O21Rik	5.26879	1.52861	0.598355	2.55469	0.0106282	0.0304898
2310044G17Rik	1368.42	-0.490055	0.15512	-3.15919	0.00158209	0.00585928
2310045N01Rik	238.189	0.00271854	0.235103	0.0115632	0.990774	0.994829
2310047M10Rik	709.329	-0.707234	0.239028	-2.9588	0.00308843	0.0104734
2310050B05Rik	877.025	0.0219769	0.16796	0.130847	0.895897	0.940313
2310050C09Rik	0	NA	NA	NA	NA	NA
2310057J18Rik	0	NA	NA	NA	NA	NA
2310057M21Rik	352.698	-0.159333	0.203648	-0.782394	0.433983	0.58582
2310057N15Rik	0	NA	NA	NA	NA	NA
2310061I04Rik	1771.37	-1.01926	0.139868	-7.28734	3.1614e-13	6.09869e-12
2310061J03Rik	29.82	-0.194061	0.492488	-0.394042	0.69355	0.80205
2310061N02Rik	0	NA	NA	NA	NA	NA
2310065F04Rik	1565.96	-2.74397	0.151201	-18.1479	1.3344e-73	9.38973e-71
2310067B10Rik	4310.55	-1.10305	0.145561	-7.57792	3.51141e-14	7.60823e-13
2310068J16Rik	14.7488	-1.08727	0.578002	-1.88108	0.0599605	0.130223
2310069B03Rik	45.7147	-0.0654381	0.449351	-0.145628	0.884215	0.933156
2310069G16Rik	0	NA	NA	NA	NA	NA
2310079G19Rik	0	NA	NA	NA	NA	NA
2310081J21Rik	2.73469	-0.931867	0.536545	-1.73679	0.0824237	NA
2410002F23Rik	329.602	0.31889	0.213984	1.49025	0.136159	0.248552
2410003L11Rik	0.885206	0.321897	0.376222	0.855604	0.392217	NA
2410004B18Rik	331.429	-0.458447	0.212061	-2.16186	0.0306288	0.0745761
2410004I01Rik	0.694741	0.255583	0.343448	0.744167	0.456775	NA
2410004N09Rik	52.0343	-0.497531	0.407899	-1.21974	0.222562	0.361407
2410004P03Rik	1.91843	0.527591	0.452354	1.16632	0.243483	NA
2410006H16Rik	116.822	0.171157	0.304471	0.562143	0.574018	0.707628
2410007B07Rik	0	NA	NA	NA	NA	NA
2410012E07Rik	0	NA	NA	NA	NA	NA
2410012M07Rik	0	NA	NA	NA	NA	NA
2410015M20Rik	595.499	-0.390039	0.180203	-2.16444	0.0304308	0.0741794
2410016O06Rik	147.418	-0.225879	0.297914	-0.758201	0.448331	0.599058
2410017I17Rik	1.64533	-0.054885	0.451994	-0.121428	0.903352	NA
2410018L13Rik	0.430269	0.139462	0.287514	0.485062	0.627632	NA
2410018M08Rik	124.53	-0.600036	0.293425	-2.04494	0.0408606	0.0948769
2410021H03Rik	0	NA	NA	NA	NA	NA
2410057H14Rik	0	NA	NA	NA	NA	NA
2410066E13Rik	28.3449	1.16318	0.498965	2.3312	0.019743	0.0516998
2410076I21Rik	4.6499	-0.169676	0.605423	-0.280261	0.779278	0.86193
2410088K16Rik	0.239803	0.0681188	0.286828	0.23749	0.812276	NA
2410089E03Rik	150.172	0.489314	0.274267	1.78408	0.0744109	0.155022
2410114N07Rik	0	NA	NA	NA	NA	NA
2410124H12Rik	0	NA	NA	NA	NA	NA
2410127L17Rik	1717.19	-1.26808	0.146306	-8.66729	4.4251e-18	1.52069e-16
2410131K14Rik	225.712	-0.163654	0.235195	-0.695821	0.486541	0.632889
2410137F16Rik	27.6973	0.235117	0.509409	0.461548	0.644405	0.763746
2410137M14Rik	3.57835	-0.376473	0.581359	-0.647574	0.517261	0.659949
2410141K09Rik	0	NA	NA	NA	NA	NA
2500004C02Rik	15.7787	0.201377	0.56773	0.354706	0.72281	0.823379
2510002D24Rik	425.306	-0.436392	0.197008	-2.2151	0.0267534	0.0666668
2510003D18Rik	0	NA	NA	NA	NA	NA
2510003E04Rik	909.768	-0.353147	0.164087	-2.15219	0.0313825	0.0760851
2510009E07Rik	571.455	0.267978	0.216903	1.23547	0.216654	0.353796
2510039O18Rik	1045.73	0.0230184	0.174295	0.132066	0.894932	0.93997
2510049J12Rik	13.1591	-0.472157	0.585823	-0.805972	0.420259	0.572946
2600006L11Rik	0	NA	NA	NA	NA	NA
2610001J05Rik	333.392	0.172066	0.206892	0.831668	0.405596	0.558198
2610002J02Rik	108.318	1.3024	0.318498	4.0892	4.32865e-05	0.000232007
2610002M06Rik	129.558	-0.188474	0.320316	-0.588401	0.556263	0.693253
2610005L07Rik	9.43541	0.734083	0.61052	1.20239	0.229213	0.369398
2610008E11Rik	269.158	-0.236044	0.221146	-1.06737	0.285806	0.435712
2610015P09Rik	123.565	-0.287603	0.295541	-0.973141	0.330483	0.482516
2610016A17Rik	4.5036	-0.364122	0.601095	-0.605764	0.544672	0.683651
2610017I09Rik	0	NA	NA	NA	NA	NA
2610018G03Rik	20.2185	-0.15272	0.557818	-0.273782	0.784252	0.865231
2610019E17Rik	4.39727	0.187043	0.598275	0.312638	0.754556	0.844727
2610019F03Rik	301.114	-2.19718	0.223614	-9.82577	8.72045e-23	4.75506e-21
2610020C07Rik	3.91138	0.0592786	0.575059	0.103083	0.917897	0.953785
2610020H08Rik	9.58171	0.880884	0.610105	1.44382	0.148789	0.266491
2610027K06Rik	11.1259	-0.403379	0.608023	-0.663427	0.507057	0.650924
2610028E06Rik	0	NA	NA	NA	NA	NA
2610028H24Rik	7.94166	-0.324917	0.614357	-0.528874	0.596893	0.725174
2610034B18Rik	191.002	0.725318	0.252812	2.86901	0.00411765	0.0134616
2610034M16Rik	2.23493	-0.61598	0.521948	-1.18016	0.237938	NA
2610035D17Rik	135.645	-0.86899	0.348206	-2.49562	0.0125736	0.0350955
2610035F20Rik	0	NA	NA	NA	NA	NA
2610037D02Rik	1.14105	-0.228913	0.406214	-0.563529	0.573075	NA
2610044O15Rik8	191.96	-0.579452	0.250637	-2.31192	0.0207823	0.0539467
2610100L16Rik	0	NA	NA	NA	NA	NA
2610203C20Rik	199.98	0.98341	0.268357	3.66456	0.000247768	0.00112262
2610203C22Rik	18.1126	-0.230969	0.557992	-0.413929	0.678926	0.790894
2610204G22Rik	10.0997	0.277982	0.604671	0.459724	0.645714	0.764929
2610206C17Rik	10.3881	-0.54625	0.609432	-0.896327	0.370078	0.523466
2610301B20Rik	135.765	0.375049	0.285968	1.31151	0.189685	0.320634
2610301G19Rik	824.1	-0.132313	0.174293	-0.759145	0.447766	0.598655
2610305D13Rik	53.5718	0.2174	0.402247	0.540464	0.588877	0.719219
2610306M01Rik	102.791	-0.473574	0.319747	-1.48109	0.138583	0.252041
2610307P16Rik	6.30064	0.22873	0.613165	0.373032	0.709124	0.813613
2610316D01Rik	0	NA	NA	NA	NA	NA
2610318N02Rik	0.645403	0.199519	0.309697	0.644237	0.519422	NA
2610507B11Rik	7668.01	-0.838336	0.125429	-6.68376	2.32891e-11	3.50808e-10
2610507I01Rik	301.968	-0.40972	0.216059	-1.89633	0.057916	0.126583
2610524H06Rik	13.271	1.36757	0.596694	2.29191	0.0219107	0.0564067
2610528A11Rik	2.1886	-0.229044	0.487783	-0.469561	0.638668	NA
2610528J11Rik	0	NA	NA	NA	NA	NA
2700029M09Rik	127.375	0.110518	0.302881	0.364889	0.715194	0.817201
2700038G22Rik	11.7798	0.597819	0.595941	1.00315	0.315788	0.468138
2700046A07Rik	0	NA	NA	NA	NA	NA
2700046G09Rik	56.0011	0.354399	0.403311	0.878723	0.379551	0.532991
2700049A03Rik	101.351	-0.394713	0.340561	-1.15901	0.246452	0.390126
2700050L05Rik	193.812	-0.249956	0.248938	-1.00409	0.315334	0.467653
2700054A10Rik	39.4073	-1.26229	0.510621	-2.47208	0.0134331	0.0371168
2700060E02Rik	1459.98	-0.399219	0.164091	-2.43291	0.0149782	0.0406712
2700062C07Rik	46.4688	0.313511	0.428394	0.73183	0.464273	0.613845
2700069I18Rik	5.70196	0.140098	0.613762	0.228262	0.819443	0.890492
2700070H01Rik	0	NA	NA	NA	NA	NA
2700081L22Rik	0	NA	NA	NA	NA	NA
2700081O15Rik	622.367	0.575384	0.227274	2.53168	0.0113518	0.0321783
2700086A05Rik	3.83804	-0.183199	0.594664	-0.308071	0.758028	0.846986
2700089E24Rik	3319.69	-0.889995	0.135194	-6.5831	4.60739e-11	6.68139e-10
2700089I24Rik	0	NA	NA	NA	NA	NA
2700094K13Rik	190.502	-0.92465	0.257146	-3.59581	0.000323384	0.00142222
2700097O09Rik	83.6418	-0.257151	0.349503	-0.73576	0.461877	0.611953
2700099C18Rik	3.27506	0.521793	0.580315	0.899156	0.36857	0.522031
2810001G20Rik	43.3263	-0.0797294	0.433046	-0.184113	0.853925	0.912991
2810002D19Rik	35.7306	0.0301101	0.488977	0.0615778	0.950899	0.972958
2810004N23Rik	675.967	-0.35669	0.168808	-2.11299	0.0346016	0.0825223
2810006K23Rik	176.604	-0.0309533	0.258864	-0.119574	0.904821	0.945806
2810007J24Rik	0	NA	NA	NA	NA	NA
2810008D09Rik	105.695	0.129924	0.328372	0.395662	0.692355	0.801106
2810011L19Rik	0	NA	NA	NA	NA	NA
2810013P06Rik	168.385	0.0278971	0.262893	0.106116	0.91549	0.951953
2810021J22Rik	45.0587	0.310487	0.431326	0.719843	0.471622	0.61926
2810025M15Rik	140.476	0.266701	0.303402	0.879033	0.379383	0.532853
2810029C07Rik	10.9219	1.06339	0.60459	1.75886	0.0786015	0.162084
2810032G03Rik	48.0182	1.20991	0.424771	2.84838	0.00439419	0.0142272
2810047C21Rik1	0.308639	-0.0974813	0.286828	-0.33986	0.733962	NA
2810049E08Rik	0	NA	NA	NA	NA	NA
2810055G20Rik	52.2937	0.976767	0.421694	2.31629	0.0205422	0.0534328
2810403A07Rik	736.185	-0.151366	0.164361	-0.920937	0.357083	0.510213
2810403D21Rik	8.00348	0.507935	0.614732	0.82627	0.408651	0.561159
2810404M03Rik	0	NA	NA	NA	NA	NA
2810405F15Rik	0.454938	0.1507	0.293561	0.513351	0.607706	NA
2810407C02Rik	2319.22	-0.487763	0.154178	-3.16363	0.00155817	0.005791
2810408A11Rik	9.46591	0.682865	0.610446	1.11863	0.263297	0.409418
2810408I11Rik	0.832411	-0.134487	0.364846	-0.368611	0.712417	NA
2810408M09Rik	239.012	-0.163662	0.232937	-0.702603	0.482303	0.628926
2810410L24Rik	72.9959	-0.544881	0.372792	-1.46162	0.143845	0.259694
2810417H13Rik	8.74099	1.95852	0.61659	3.17638	0.00149127	0.005569
2810428I15Rik	1367.93	-0.940258	0.158128	-5.94619	2.7446e-09	3.0725e-08
2810429I04Rik	0.215134	0.0681188	0.286828	0.23749	0.812276	NA
2810433D01Rik	6.21552	0.462511	0.615176	0.751836	0.45215	0.603029
2810442I21Rik	1.92629	-0.527287	0.504395	-1.04538	0.295845	NA
2810442N19Rik	0.693237	0.0838499	0.365014	0.229717	0.818312	NA
2810454H06Rik	7.98321	-0.414523	0.615169	-0.673836	0.500416	0.644912
2810459M11Rik	0.239803	0.0681188	0.286828	0.23749	0.812276	NA
2810468N07Rik	56.1234	-0.0900615	0.393602	-0.228814	0.819014	0.890287
2810471M01Rik	0	NA	NA	NA	NA	NA
2810474O19Rik	278.55	0.953353	0.242099	3.93787	8.22094e-05	0.000415035
2900002K06Rik	2.12388	0.0236194	0.530506	0.0445225	0.964488	NA
2900005J15Rik	15.6706	0.573142	0.569113	1.00708	0.313897	0.46625
2900008C10Rik	46.5838	-0.415993	0.421543	-0.986836	0.323723	0.475655
2900009J06Rik	5.49761	0.442469	0.61268	0.722186	0.47018	0.618185
2900011O08Rik	1.69211	-0.282395	0.484818	-0.582476	0.560246	NA
2900026A02Rik	2191.06	0.56863	0.14113	4.02911	5.59882e-05	0.000293174
2900041M22Rik	19.542	0.509054	0.558514	0.911444	0.362062	0.515233
2900052N01Rik	0	NA	NA	NA	NA	NA
2900055J20Rik	0.953199	-0.300374	0.360679	-0.8328	0.404957	NA
2900056M20Rik	33.2822	0.300238	0.472156	0.635888	0.52485	0.667272
2900057B20Rik	1.55528	0.541739	0.458202	1.18232	0.237081	NA
2900060B14Rik	0	NA	NA	NA	NA	NA
2900076A07Rik	321.577	-0.900722	0.237273	-3.79613	0.00014697	0.000701479
2900079G21Rik	31.8547	2.5215	0.53035	4.75441	1.99028e-06	1.40249e-05
2900092C05Rik	0.215134	0.0681188	0.286828	0.23749	0.812276	NA
2900092D14Rik	0	NA	NA	NA	NA	NA
2900093L17Rik	0	NA	NA	NA	NA	NA
2900097C17Rik	3476.1	-0.441542	0.129501	-3.40956	0.000650674	0.00266049
3000002C10Rik	65.0502	0.232277	0.403893	0.575096	0.565226	0.700182
3010001F23Rik	3.44041	0.437976	0.569153	0.769522	0.441583	0.592776
3010026O09Rik	151.947	-1.02607	0.298028	-3.44287	0.000575573	0.00238309
3100003L05Rik	0	NA	NA	NA	NA	NA
3110001D03Rik	451.803	-0.21951	0.210619	-1.04222	0.297312	0.448166
3110001I22Rik	17.5927	0.326526	0.566275	0.576621	0.564196	0.699481
3110002H16Rik	317.426	-0.26009	0.210563	-1.23521	0.216751	0.353915
3110007F17Rik	4.13515	0.59711	0.585547	1.01975	0.307848	0.459874
3110009E18Rik	9.60459	-0.677934	0.61364	-1.10478	0.269257	0.416368
3110009F21Rik	0	NA	NA	NA	NA	NA
3110015C05Rik	0.215134	0.0681188	0.286828	0.23749	0.812276	NA
3110021A11Rik	10.0606	-0.57847	0.60489	-0.956322	0.33891	0.490842
3110021N24Rik	33.3537	-1.23755	0.475081	-2.60493	0.00918931	0.0268467
3110035E14Rik	2.00526	0.105178	0.526115	0.199914	0.841548	NA
3110039I08Rik	0.693237	0.0838499	0.365014	0.229717	0.818312	NA
3110039M20Rik	0	NA	NA	NA	NA	NA
3110040N11Rik	238.252	-0.000893666	0.236765	-0.00377449	0.996988	0.99834
3110043O21Rik	261.056	-0.102321	0.226294	-0.452162	0.651152	0.769335
3110045C21Rik	9.04651	0.169491	0.609727	0.277979	0.781029	0.862898
3110047P20Rik	0	NA	NA	NA	NA	NA
3110052M02Rik	24.0684	0.241967	0.520001	0.465321	0.641702	0.761335
3110056K07Rik	42.8459	0.210732	0.434628	0.484856	0.627778	0.751209
3110057O12Rik	66.4752	-0.540202	0.398543	-1.35544	0.175277	0.301803
3110062M04Rik	57.1728	-0.80489	0.398708	-2.01874	0.0435139	0.0999236
3110070M22Rik	4.873	0.56531	0.606754	0.931696	0.351494	0.504275
3110079O15Rik	0	NA	NA	NA	NA	NA
3110082I17Rik	232.095	-0.422333	0.236279	-1.78743	0.0738683	0.15413
3110082J24Rik	0	NA	NA	NA	NA	NA
3110099E03Rik	0	NA	NA	NA	NA	NA
3200001D21Rik	7.32093	-0.473738	0.616264	-0.768724	0.442057	0.593046
3230401D17Rik	295.395	-0.518585	0.221264	-2.34373	0.0190918	0.0502261
3300002I08Rik	3.4902	0.577326	0.585431	0.986156	0.324056	0.475936
3300005D01Rik	1.62929	0.561045	0.463782	1.20972	0.226387	NA
3425401B19Rik	18346.5	-0.170814	0.127966	-1.33484	0.181927	0.310432
3632451O06Rik	133.597	2.30347	0.31975	7.20397	5.84846e-13	1.08571e-11
3632454L22Rik	0.478103	-0.00977593	0.298365	-0.032765	0.973862	NA
3830403N18Rik	0.885206	0.321897	0.376222	0.855604	0.392217	NA
3830406C13Rik	209.362	-0.0589761	0.243415	-0.242286	0.808558	0.882427
3830408C21Rik	18.6834	-0.92434	0.549867	-1.68102	0.0927582	0.185353
3830417A13Rik	0.694741	0.255583	0.343448	0.744167	0.456775	NA
3930402G23Rik	1.19902	0.353075	0.389383	0.906754	0.364537	NA
4430402I18Rik	16.4954	-0.455641	0.56893	-0.800872	0.423205	0.57553
4632415K11Rik	165.587	0.24083	0.275397	0.874483	0.381855	0.53524
4632415L05Rik	123.7	0.0877187	0.305206	0.287408	0.7738	0.857733
4632427E13Rik	15.8406	-1.12435	0.575428	-1.95394	0.0507086	0.113379
4632428C04Rik	154.045	-1.37548	0.281401	-4.88796	1.01886e-06	7.51763e-06
4632428N05Rik	850.234	1.18643	0.177169	6.69661	2.13306e-11	3.22953e-10
4632434I11Rik	3.20406	0.810826	0.564627	1.43604	0.150991	0.269435
4732415M23Rik	9.37563	0.733844	0.614181	1.19483	0.232152	0.372604
4732416N19Rik	0.691734	-0.095058	0.342871	-0.277241	0.781595	NA
4732456N10Rik	0	NA	NA	NA	NA	NA
4732471J01Rik	11.7533	-0.800732	0.597633	-1.33984	0.180298	0.30847
4732490B19Rik	10.931	0.160383	0.604999	0.265097	0.790935	0.869956
4732491K20Rik	69.935	-0.75221	0.370018	-2.0329	0.0420621	0.0971479
4831440E17Rik	42.4065	0.0367487	0.444222	0.082726	0.934069	0.963919
4833403I15Rik	34.5439	-0.675535	0.465573	-1.45098	0.146787	0.263845
4833412C05Rik	9.19743	2.22355	0.616427	3.60717	0.00030956	0.00136753
4833417C18Rik	2.89046	0.375527	0.567679	0.661514	0.508283	NA
4833418N02Rik	61.3878	-0.822172	0.429244	-1.91539	0.0554422	0.122115
4833419F23Rik	19.1915	-0.559806	0.548047	-1.02146	0.307039	0.45899
4833420G17Rik	327.639	0.0920868	0.209645	0.439251	0.660479	0.777043
4833422C13Rik	8.20173	0.60084	0.61648	0.974631	0.329743	0.48177
4833423E24Rik	0	NA	NA	NA	NA	NA
4833424O15Rik	0	NA	NA	NA	NA	NA
4833427F10Rik	10.9162	-1.23558	0.614084	-2.01207	0.044213	0.101182
4833427G06Rik	0	NA	NA	NA	NA	NA
4833428L15Rik	0	NA	NA	NA	NA	NA
4833439L19Rik	6226.19	-0.922277	0.125182	-7.36752	1.73837e-13	3.47604e-12
4921501E09Rik	0	NA	NA	NA	NA	NA
4921504E06Rik	0.716403	-0.0875665	0.34709	-0.252288	0.800819	NA
4921506M07Rik	0	NA	NA	NA	NA	NA
4921507L20Rik	8.77096	0.792817	0.614326	1.29055	0.196861	0.329335
4921507P07Rik	13.8609	-0.164412	0.579188	-0.283867	0.776513	0.859837
4921508A21Rik	0.215134	0.0681188	0.286828	0.23749	0.812276	NA
4921508D12Rik	0	NA	NA	NA	NA	NA
4921509C19Rik	0	NA	NA	NA	NA	NA
4921509O07Rik	0	NA	NA	NA	NA	NA
4921511C10Rik	1.98059	0.0986827	0.525095	0.187933	0.850929	NA
4921511C20Rik	0	NA	NA	NA	NA	NA
4921511H03Rik	0	NA	NA	NA	NA	NA
4921511I17Rik	0	NA	NA	NA	NA	NA
4921511M17Rik	0	NA	NA	NA	NA	NA
4921513I03Rik	12.9184	-0.727919	0.587322	-1.23939	0.215202	0.351892
4921515E04Rik	0	NA	NA	NA	NA	NA
4921517D22Rik	0	NA	NA	NA	NA	NA
4921524J17Rik	209.004	-0.0939342	0.24916	-0.377003	0.706171	0.811059
4921524L21Rik	0.71941	0.223314	0.322069	0.693374	0.488075	NA
4921525B02Rik	0	NA	NA	NA	NA	NA
4921525O09Rik	0	NA	NA	NA	NA	NA
4921530D09Rik	8.30695	0.315473	0.613854	0.513922	0.607306	0.73439
4921530L18Rik	3.45494	-0.190803	0.578245	-0.329969	0.741424	0.835827
4921530L21Rik	0	NA	NA	NA	NA	NA
4921531C22Rik	58.7918	-0.00791802	0.390413	-0.0202811	0.983819	0.99136
4921531P14Rik	0	NA	NA	NA	NA	NA
4921533I20Rik	0	NA	NA	NA	NA	NA
4921536K21Rik	18.2367	0.310168	0.554611	0.559253	0.575989	0.70951
4921539E11Rik	0	NA	NA	NA	NA	NA
4922501C03Rik	65.292	-0.223335	0.389342	-0.573622	0.566224	0.701055
4922501L14Rik	0.215134	0.0681188	0.286828	0.23749	0.812276	NA
4922502D21Rik	0	NA	NA	NA	NA	NA
4922502H24Rik	0	NA	NA	NA	NA	NA
4922502N22Rik	0	NA	NA	NA	NA	NA
4922505E12Rik	0	NA	NA	NA	NA	NA
4930401C15Rik	0	NA	NA	NA	NA	NA
4930401O10Rik	0	NA	NA	NA	NA	NA
4930401O12Rik	0	NA	NA	NA	NA	NA
4930402F06Rik	0	NA	NA	NA	NA	NA
4930402F11Rik	0	NA	NA	NA	NA	NA
4930402H24Rik	98.4639	0.885311	0.326371	2.71259	0.006676	0.0203111
4930402K13Rik	0	NA	NA	NA	NA	NA
4930404A05Rik	0	NA	NA	NA	NA	NA
4930404A10Rik	0	NA	NA	NA	NA	NA
4930404H11Rik	5.11948	0.953355	0.608691	1.56624	0.117293	0.222238
4930404I05Rik	7.37045	-0.0089176	0.616445	-0.0144662	0.988458	0.993946
4930404N11Rik	68.2738	0.548635	0.391663	1.40078	0.161279	0.283392
4930405A10Rik	0	NA	NA	NA	NA	NA
4930405A21Rik	5.51321	-0.0441452	0.594097	-0.0743064	0.940767	0.967614
4930405D11Rik	0	NA	NA	NA	NA	NA
4930405J17Rik	0	NA	NA	NA	NA	NA
4930405P13Rik	0.454938	0.1507	0.293561	0.513351	0.607706	NA
4930406D18Rik	0	NA	NA	NA	NA	NA
4930407I10Rik	0	NA	NA	NA	NA	NA
4930408F14Rik	0	NA	NA	NA	NA	NA
4930412B13Rik	0	NA	NA	NA	NA	NA
4930412C18Rik	9.35816	0.285864	0.609273	0.469189	0.638934	0.759518
4930412O13Rik	0	NA	NA	NA	NA	NA
4930413E15Rik	0	NA	NA	NA	NA	NA
4930413F20Rik	0.215134	0.0681188	0.286828	0.23749	0.812276	NA
4930413G21Rik	275.389	-0.697228	0.288775	-2.41443	0.0157597	0.0425431
4930413M19Rik	0	NA	NA	NA	NA	NA
4930414L22Rik	102.834	-0.106588	0.326133	-0.326825	0.743801	0.83742
4930414N06Rik	0	NA	NA	NA	NA	NA
4930415F15Rik	0.430269	0.139462	0.287514	0.485062	0.627632	NA
4930415L06Rik	0	NA	NA	NA	NA	NA
4930415O20Rik	6.66574	0.451154	0.615048	0.733527	0.463237	0.6131
4930417O13Rik	0	NA	NA	NA	NA	NA
4930417O22Rik	0	NA	NA	NA	NA	NA
4930419G24Rik	0.453434	-0.0180217	0.292688	-0.061573	0.950903	NA
4930422G04Rik	27.0338	-0.166343	0.498987	-0.333362	0.738861	0.834147
4930423M02Rik	0	NA	NA	NA	NA	NA
4930425K10Rik	0	NA	NA	NA	NA	NA
4930425O10Rik	0	NA	NA	NA	NA	NA
4930426D05Rik	0.215134	0.0681188	0.286828	0.23749	0.812276	NA
4930426L09Rik	3.69475	-0.120377	0.583876	-0.206168	0.83666	0.9021
4930427A07Rik	16.9485	0.549895	0.572411	0.960663	0.336721	0.488732
4930428D18Rik	0	NA	NA	NA	NA	NA
4930428E07Rik	0	NA	NA	NA	NA	NA
4930428G15Rik	0.2383	-0.0974813	0.286828	-0.33986	0.733962	NA
4930428O21Rik	0	NA	NA	NA	NA	NA
4930429B21Rik	5.56861	0.212299	0.610279	0.347872	0.727936	0.826422
4930429D17Rik	0.239803	0.0681188	0.286828	0.23749	0.812276	NA
4930429F11Rik	0	NA	NA	NA	NA	NA
4930429F24Rik	492.48	-0.260878	0.185126	-1.40919	0.15878	0.279921
4930430A15Rik	0	NA	NA	NA	NA	NA
4930430D24Rik	0	NA	NA	NA	NA	NA
4930430F08Rik	68.8645	-0.0147371	0.365457	-0.0403251	0.967834	0.982725
4930430F21Rik	0	NA	NA	NA	NA	NA
4930430J02Rik	0	NA	NA	NA	NA	NA
4930431F12Rik	0	NA	NA	NA	NA	NA
4930431P03Rik	0.454938	0.1507	0.293561	0.513351	0.607706	NA
4930432J09Rik	0.71941	0.223314	0.322069	0.693374	0.488075	NA
4930432K09Rik	0	NA	NA	NA	NA	NA
4930432K21Rik	15.6962	-1.02439	0.573259	-1.78696	0.0739443	0.154217
4930432M17Rik	0	NA	NA	NA	NA	NA
4930433B08Rik	0	NA	NA	NA	NA	NA
4930433I11Rik	0	NA	NA	NA	NA	NA
4930433N12Rik	0	NA	NA	NA	NA	NA
4930434J06Rik	0	NA	NA	NA	NA	NA
4930435E12Rik	0	NA	NA	NA	NA	NA
4930438E09Rik	0.215134	0.0681188	0.286828	0.23749	0.812276	NA
4930440C22Rik	0	NA	NA	NA	NA	NA
4930441J16Rik	0	NA	NA	NA	NA	NA
4930441O14Rik	3.71641	-0.400004	0.589943	-0.678038	0.497748	0.642748
4930442J19Rik	0	NA	NA	NA	NA	NA
4930442L01Rik	0	NA	NA	NA	NA	NA
4930443O20Rik	0.4766	-0.171524	0.287458	-0.596694	0.550712	NA
4930444A02Rik	326.958	0.0360167	0.216437	0.166408	0.867836	0.921332
4930444F02Rik	0	NA	NA	NA	NA	NA
4930444G20Rik	0	NA	NA	NA	NA	NA
4930444M15Rik	0	NA	NA	NA	NA	NA
4930444P10Rik	0	NA	NA	NA	NA	NA
4930447A16Rik	0	NA	NA	NA	NA	NA
4930447C04Rik	2.34052	0.2553	0.544832	0.468584	0.639367	NA
4930447J18Rik	0	NA	NA	NA	NA	NA
4930447K03Rik	0.95771	0.15539	0.383499	0.405191	0.685337	NA
4930447N08Rik	0	NA	NA	NA	NA	NA
4930448C13Rik	0	NA	NA	NA	NA	NA
4930448F12Rik	0	NA	NA	NA	NA	NA
4930448H16Rik	0	NA	NA	NA	NA	NA
4930448I06Rik	0	NA	NA	NA	NA	NA
4930448I18Rik	0	NA	NA	NA	NA	NA
4930448K20Rik	0	NA	NA	NA	NA	NA
4930449E01Rik	0	NA	NA	NA	NA	NA
4930449E18Rik	0.479607	0.149626	0.288142	0.51928	0.603566	NA
4930449I24Rik	0	NA	NA	NA	NA	NA
4930451C15Rik	78.4408	-0.832866	0.356131	-2.33865	0.0193536	0.0508063
4930451G09Rik	21.9348	0.0502666	0.533494	0.0942214	0.924933	0.958198
4930451I11Rik	0	NA	NA	NA	NA	NA
4930452A19Rik	0	NA	NA	NA	NA	NA
4930452B06Rik	3.05842	0.304291	0.574414	0.529742	0.596291	NA
4930452G13Rik	0	NA	NA	NA	NA	NA
4930452N14Rik	0	NA	NA	NA	NA	NA
4930453H23Rik	0	NA	NA	NA	NA	NA
4930453L07Rik	0	NA	NA	NA	NA	NA
4930453N24Rik	889.542	-0.900758	0.186926	-4.8188	1.44426e-06	1.04463e-05
4930455B14Rik	0	NA	NA	NA	NA	NA
4930455C13Rik	0.308639	-0.0974813	0.286828	-0.33986	0.733962	NA
4930455D15Rik	0	NA	NA	NA	NA	NA
4930455F16Rik	0	NA	NA	NA	NA	NA
4930455F23Rik	352.403	-0.540465	0.205578	-2.629	0.00856354	0.0252179
4930455H04Rik	1.14968	0.413026	0.415068	0.99508	0.319697	NA
4930455J16Rik	0	NA	NA	NA	NA	NA
4930456L15Rik	0.308639	-0.0974813	0.286828	-0.33986	0.733962	NA
4930459L07Rik	0	NA	NA	NA	NA	NA
4930461G14Rik	0	NA	NA	NA	NA	NA
4930465A12Rik	0	NA	NA	NA	NA	NA
4930465K10Rik	0.239803	0.0681188	0.286828	0.23749	0.812276	NA
4930465M20Rik	0	NA	NA	NA	NA	NA
4930467D21Rik	0	NA	NA	NA	NA	NA
4930467E23Rik	0	NA	NA	NA	NA	NA
4930467K11Rik	0	NA	NA	NA	NA	NA
4930468A15Rik	0	NA	NA	NA	NA	NA
4930469G21Rik	0	NA	NA	NA	NA	NA
4930470H14Rik	0	NA	NA	NA	NA	NA
4930470P17Rik	0	NA	NA	NA	NA	NA
4930471C04Rik	0.523773	-0.021956	0.306743	-0.0715779	0.942938	NA
4930471G03Rik	0.215134	0.0681188	0.286828	0.23749	0.812276	NA
4930471I20Rik	0.95771	0.15539	0.383499	0.405191	0.685337	NA
4930471M09Rik	0	NA	NA	NA	NA	NA
4930473A02Rik	6.49282	0.149037	0.616517	0.24174	0.808982	0.882573
4930473O22Rik	0	NA	NA	NA	NA	NA
4930474G06Rik	0	NA	NA	NA	NA	NA
4930474H20Rik	0	NA	NA	NA	NA	NA
4930474M22Rik	3.81142	-0.38682	0.584467	-0.661834	0.508077	0.651624
4930474N05Rik	0	NA	NA	NA	NA	NA
4930474N09Rik	0.953199	-0.300374	0.360679	-0.8328	0.404957	NA
4930478L05Rik	0	NA	NA	NA	NA	NA
4930478P22Rik	0	NA	NA	NA	NA	NA
4930479D17Rik	4.36443	-0.216251	0.601702	-0.359399	0.719297	0.820522
4930479M11Rik	0.925916	-0.288381	0.354652	-0.813137	0.41614	NA
4930480E11Rik	0	NA	NA	NA	NA	NA
4930480G23Rik	0	NA	NA	NA	NA	NA
4930480K15Rik	0.645403	0.199519	0.309697	0.644237	0.519422	NA
4930480M12Rik	0	NA	NA	NA	NA	NA
4930481A15Rik	109.484	-0.690883	0.325493	-2.12258	0.0337894	0.080951
4930483J18Rik	0.215134	0.0681188	0.286828	0.23749	0.812276	NA
4930483K19Rik	1.97974	-0.334767	0.50293	-0.665633	0.505646	NA
4930483O08Rik	0	NA	NA	NA	NA	NA
4930486F22Rik	0	NA	NA	NA	NA	NA
4930486I03Rik	0	NA	NA	NA	NA	NA
4930486L24Rik	12.0532	0.130602	0.596889	0.218804	0.826802	0.895657
4930487D11Rik	0	NA	NA	NA	NA	NA
4930487H11Rik	0.2383	-0.0974813	0.286828	-0.33986	0.733962	NA
4930488B22Rik	0	NA	NA	NA	NA	NA
4930488L21Rik	0	NA	NA	NA	NA	NA
4930500F04Rik	0	NA	NA	NA	NA	NA
4930500J02Rik	9.30581	0.104154	0.609287	0.170944	0.864268	0.919195
4930500L23Rik	0	NA	NA	NA	NA	NA
4930502A04Rik	0	NA	NA	NA	NA	NA
4930502E09Rik	0.239803	0.0681188	0.286828	0.23749	0.812276	NA
4930502E18Rik	0.930034	-0.173238	0.381543	-0.454046	0.649796	NA
4930503B20Rik	4.47848	-0.461938	0.603725	-0.765146	0.444184	0.595176
4930503E14Rik	0	NA	NA	NA	NA	NA
4930503E24Rik	0	NA	NA	NA	NA	NA
4930503H13Rik	0	NA	NA	NA	NA	NA
4930503L19Rik	60.6022	0.621528	0.394586	1.57514	0.115224	0.219077
4930503O07Rik	0	NA	NA	NA	NA	NA
4930504O13Rik	0	NA	NA	NA	NA	NA
4930505A04Rik	2.03488	0.696698	0.498045	1.39887	0.161853	NA
4930505G20Rik	0	NA	NA	NA	NA	NA
4930506C21Rik	7.20014	-0.35067	0.616378	-0.56892	0.56941	0.703778
4930506M07Rik	121.531	1.70096	0.308422	5.51505	3.48673e-08	3.27341e-07
4930507D05Rik	1.86458	0.131772	0.499956	0.263567	0.792114	NA
4930509E16Rik	5.61212	0.296325	0.614411	0.482291	0.629599	0.752778
4930509J09Rik	0	NA	NA	NA	NA	NA
4930509K18Rik	0	NA	NA	NA	NA	NA
4930511A02Rik	0	NA	NA	NA	NA	NA
4930511E03Rik	0	NA	NA	NA	NA	NA
4930511M06Rik	30.5762	-1.594	0.492663	-3.23548	0.00121437	0.00465494
4930511M11Rik	0	NA	NA	NA	NA	NA
4930512B01Rik	1.48299	0.305091	0.465548	0.655337	0.512251	NA
4930513D17Rik	0	NA	NA	NA	NA	NA
4930513N10Rik	20.6717	1.05462	0.54197	1.94589	0.0516677	0.115244
4930513O06Rik	0	NA	NA	NA	NA	NA
4930515B02Rik	0.546938	-0.208003	0.312102	-0.666457	0.505119	NA
4930515G01Rik	22.6477	-0.0939116	0.526129	-0.178495	0.858334	0.915358
4930515G16Rik	0	NA	NA	NA	NA	NA
4930515L03Rik	0	NA	NA	NA	NA	NA
4930515L19Rik	0	NA	NA	NA	NA	NA
4930517E11Rik	0	NA	NA	NA	NA	NA
4930518P08Rik	0	NA	NA	NA	NA	NA
4930519D14Rik	0	NA	NA	NA	NA	NA
4930519F09Rik	0.694741	0.255583	0.343448	0.744167	0.456775	NA
4930519F16Rik	0	NA	NA	NA	NA	NA
4930519F24Rik	0	NA	NA	NA	NA	NA
4930519G04Rik	0	NA	NA	NA	NA	NA
4930519H02Rik	0	NA	NA	NA	NA	NA
4930520O04Rik	6.1389	0.481226	0.614976	0.782511	0.433914	0.58578
4930520P13Rik	0	NA	NA	NA	NA	NA
4930521E06Rik	0	NA	NA	NA	NA	NA
4930522H14Rik	0	NA	NA	NA	NA	NA
4930522O17Rik	0	NA	NA	NA	NA	NA
4930523C07Rik	98.5708	0.832744	0.331232	2.51408	0.0119342	0.0335142
4930523O13Rik	0	NA	NA	NA	NA	NA
4930524B15Rik	0	NA	NA	NA	NA	NA
4930524C18Rik	0	NA	NA	NA	NA	NA
4930524L23Rik	3.38957	0.313336	0.579903	0.540325	0.588973	0.719219
4930524N10Rik	0	NA	NA	NA	NA	NA
4930524O05Rik	0	NA	NA	NA	NA	NA
4930524O08Rik	0	NA	NA	NA	NA	NA
4930525D18Rik	0.239803	0.0681188	0.286828	0.23749	0.812276	NA
4930525G20Rik	4.75053	0.0386589	0.606789	0.0637105	0.949201	0.972189
4930525M21Rik	0	NA	NA	NA	NA	NA
4930526D03Rik	0	NA	NA	NA	NA	NA
4930526I15Rik	143.56	0.38219	0.287037	1.3315	0.183025	0.311945
4930526L06Rik	0.2383	-0.0974813	0.286828	-0.33986	0.733962	NA
4930527F14Rik	0.215134	0.0681188	0.286828	0.23749	0.812276	NA
4930527G23Rik	0	NA	NA	NA	NA	NA
4930528A17Rik	5.07035	0.595483	0.607521	0.980185	0.326995	0.479033
4930528D03Rik	0	NA	NA	NA	NA	NA
4930528P14Rik	0	NA	NA	NA	NA	NA
4930529C04Rik	0	NA	NA	NA	NA	NA
4930529F24Rik	0	NA	NA	NA	NA	NA
4930529K09Rik	0	NA	NA	NA	NA	NA
4930529L06Rik	0	NA	NA	NA	NA	NA
4930529M08Rik	0.239803	0.0681188	0.286828	0.23749	0.812276	NA
4930533B01Rik	0	NA	NA	NA	NA	NA
4930533P14Rik	0	NA	NA	NA	NA	NA
4930538K18Rik	27.0406	-0.766371	0.505758	-1.51529	0.129698	0.23981
4930539C22Rik	0	NA	NA	NA	NA	NA
4930539E08Rik	1.52415	-0.229371	0.473431	-0.484486	0.628041	NA
4930539J05Rik	123.411	-0.396057	0.30306	-1.30686	0.19126	0.322659
4930539M17Rik	0	NA	NA	NA	NA	NA
4930539N22Rik	0	NA	NA	NA	NA	NA
4930540M03Rik	0	NA	NA	NA	NA	NA
4930542C21Rik	0	NA	NA	NA	NA	NA
4930542D17Rik	0.308639	-0.0974813	0.286828	-0.33986	0.733962	NA
4930542H20Rik	0	NA	NA	NA	NA	NA
4930543E12Rik	0	NA	NA	NA	NA	NA
4930544D05Rik	89.3633	-1.47453	0.375397	-3.92791	8.5688e-05	0.000431124
4930544G11Rik	0	NA	NA	NA	NA	NA
4930544M13Rik	0	NA	NA	NA	NA	NA
4930545E07Rik	0	NA	NA	NA	NA	NA
4930545H06Rik	0	NA	NA	NA	NA	NA
4930545L23Rik	0	NA	NA	NA	NA	NA
4930546C10Rik	0.430269	0.139462	0.287514	0.485062	0.627632	NA
4930546K05Rik	0.71941	0.223314	0.322069	0.693374	0.488075	NA
4930547C10Rik	0	NA	NA	NA	NA	NA
4930547E08Rik	1.43882	0.413705	0.414004	0.999276	0.317661	NA
4930547E14Rik	0	NA	NA	NA	NA	NA
4930548G14Rik	0	NA	NA	NA	NA	NA
4930548H24Rik	0.617277	-0.197754	0.302045	-0.654716	0.51265	NA
4930548J01Rik	0.308639	-0.0974813	0.286828	-0.33986	0.733962	NA
4930548K13Rik	0	NA	NA	NA	NA	NA
4930549C01Rik	0	NA	NA	NA	NA	NA
4930549G23Rik	0.215134	0.0681188	0.286828	0.23749	0.812276	NA
4930550C14Rik	3.36902	0.376841	0.563621	0.668607	0.503746	0.647968
4930550L24Rik	0	NA	NA	NA	NA	NA
4930552N02Rik	0	NA	NA	NA	NA	NA
4930552P12Rik	21.575	-0.745309	0.531493	-1.40229	0.160828	0.282721
4930553E22Rik	0	NA	NA	NA	NA	NA
4930554C24Rik	0	NA	NA	NA	NA	NA
4930555B11Rik	0	NA	NA	NA	NA	NA
4930555G01Rik	0	NA	NA	NA	NA	NA
4930556C24Rik	0	NA	NA	NA	NA	NA
4930556G01Rik	1.14667	0.0654186	0.43381	0.1508	0.880133	NA
4930556J02Rik	0	NA	NA	NA	NA	NA
4930556M19Rik	46.7598	0.911784	0.447109	2.03929	0.0414213	0.0959527
4930556N09Rik	0	NA	NA	NA	NA	NA
4930557A04Rik	0	NA	NA	NA	NA	NA
4930557J02Rik	0	NA	NA	NA	NA	NA
4930558C23Rik	0	NA	NA	NA	NA	NA
4930558G05Rik	0	NA	NA	NA	NA	NA
4930558J18Rik	0.215134	0.0681188	0.286828	0.23749	0.812276	NA
4930558K02Rik	0	NA	NA	NA	NA	NA
4930562C15Rik	1.00188	-0.03757	0.433144	-0.0867379	0.93088	NA
4930562F07Rik	0.430269	0.139462	0.287514	0.485062	0.627632	NA
4930563D23Rik	0	NA	NA	NA	NA	NA
4930563E18Rik	0.308639	-0.0974813	0.286828	-0.33986	0.733962	NA
4930563E22Rik	9.40254	-0.0155026	0.611797	-0.0253395	0.979784	0.989358
4930563F08Rik	0	NA	NA	NA	NA	NA
4930563M20Rik	0	NA	NA	NA	NA	NA
4930564B18Rik	0.308639	-0.0974813	0.286828	-0.33986	0.733962	NA
4930564C03Rik	0	NA	NA	NA	NA	NA
4930564D02Rik	0	NA	NA	NA	NA	NA
4930564G21Rik	0	NA	NA	NA	NA	NA
4930564K09Rik	0	NA	NA	NA	NA	NA
4930565D16Rik	0	NA	NA	NA	NA	NA
4930565N06Rik	0	NA	NA	NA	NA	NA
4930567H12Rik	0	NA	NA	NA	NA	NA
4930567H17Rik	0	NA	NA	NA	NA	NA
4930567J20Rik	0	NA	NA	NA	NA	NA
4930567K20Rik	0	NA	NA	NA	NA	NA
4930568D16Rik	0	NA	NA	NA	NA	NA
4930568E12Rik	0	NA	NA	NA	NA	NA
4930568G15Rik	0	NA	NA	NA	NA	NA
4930568K20Rik	0	NA	NA	NA	NA	NA
4930570G19Rik	3.79432	0.0462059	0.59119	0.0781575	0.937703	0.965605
4930571K23Rik	0	NA	NA	NA	NA	NA
4930572K03Rik	0	NA	NA	NA	NA	NA
4930572O03Rik	0	NA	NA	NA	NA	NA
4930572O13Rik	0	NA	NA	NA	NA	NA
4930573O16Rik	0.453434	-0.0180217	0.292688	-0.061573	0.950903	NA
4930577N17Rik	104.85	-1.31963	0.324646	-4.06484	4.80664e-05	0.00025522
4930578C19Rik	34.54	-0.322518	0.462684	-0.697058	0.485767	0.632215
4930578E11Rik	0	NA	NA	NA	NA	NA
4930578I06Rik	0	NA	NA	NA	NA	NA
4930578M01Rik	1.55182	0.110026	0.470175	0.23401	0.814977	NA
4930578N18Rik	0	NA	NA	NA	NA	NA
4930579F01Rik	0.430269	0.139462	0.287514	0.485062	0.627632	NA
4930579G18Rik	39.526	0.60991	0.447303	1.36353	0.172717	0.298367
4930579G24Rik	40.6469	-0.166257	0.443539	-0.374841	0.707778	0.812474
4930579K19Rik	0.4766	-0.171524	0.287458	-0.596694	0.550712	NA
4930581F22Rik	36.4084	-0.127418	0.45488	-0.280113	0.779391	0.861991
4930583K01Rik	0.239803	0.0681188	0.286828	0.23749	0.812276	NA
4930583P06Rik	0	NA	NA	NA	NA	NA
4930584F24Rik	0	NA	NA	NA	NA	NA
4930590J08Rik	3.75166	0.337589	0.591171	0.571052	0.567964	0.702504
4930590L20Rik	0	NA	NA	NA	NA	NA
4930591A17Rik	0	NA	NA	NA	NA	NA
4930592A05Rik	0.670072	0.246261	0.339357	0.72567	0.468041	NA
4930592I03Rik	0.95771	0.15539	0.383499	0.405191	0.685337	NA
4930593A02Rik	0	NA	NA	NA	NA	NA
4930593C16Rik	0	NA	NA	NA	NA	NA
4930594C11Rik	3.03676	0.627429	0.571534	1.0978	0.272293	NA
4930595M18Rik	0	NA	NA	NA	NA	NA
4930596D02Rik	0	NA	NA	NA	NA	NA
4930596M17Rik	0	NA	NA	NA	NA	NA
4930597G03Rik	0	NA	NA	NA	NA	NA
4930598F16Rik	0	NA	NA	NA	NA	NA
4930599N23Rik	3.19715	0.0335833	0.547695	0.0613176	0.951106	0.972958
4931402G19Rik	6.55819	-0.240261	0.616581	-0.389667	0.696783	0.804061
4931403E22Rik	2.55932	0.328979	0.539898	0.609335	0.542303	NA
4931403G20Rik	0.430269	0.139462	0.287514	0.485062	0.627632	NA
4931406B18Rik	0.215134	0.0681188	0.286828	0.23749	0.812276	NA
4931406C07Rik	258.628	0.223367	0.233585	0.956257	0.338942	0.490842
4931406H21Rik	1.93642	0.29897	0.520732	0.574133	0.565878	NA
4931406P16Rik	917.782	-0.0082292	0.162752	-0.0505627	0.959674	0.978007
4931408C20Rik	0	NA	NA	NA	NA	NA
4931408D14Rik	3.29928	0.368889	0.551522	0.668856	0.503587	0.64782
4931409K22Rik	0	NA	NA	NA	NA	NA
4931414P19Rik	103.949	-0.46868	0.325826	-1.43844	0.15031	0.268525
4931417E11Rik	0	NA	NA	NA	NA	NA
4931417G12Rik	0.693237	0.0838499	0.365014	0.229717	0.818312	NA
4931419H13Rik	0	NA	NA	NA	NA	NA
4931420L22Rik	0	NA	NA	NA	NA	NA
4931423N10Rik	0.645403	0.199519	0.309697	0.644237	0.519422	NA
4931428F04Rik	60.7954	0.420429	0.386498	1.08779	0.276687	0.4251
4931428L18Rik	0	NA	NA	NA	NA	NA
4931429I11Rik	0.4766	-0.171524	0.287458	-0.596694	0.550712	NA
4931429L15Rik	0	NA	NA	NA	NA	NA
4931429P17Rik	0	NA	NA	NA	NA	NA
4931430N09Rik	0	NA	NA	NA	NA	NA
4931431B13Rik	0	NA	NA	NA	NA	NA
4931431C16Rik	1.40748	0.108261	0.455964	0.237434	0.81232	NA
4931431F19Rik	0	NA	NA	NA	NA	NA
4931440F15Rik	18.8637	0.377786	0.546358	0.691461	0.489276	0.635439
4931440J10Rik	1.16422	-0.421016	0.412763	-1.02	0.30773	NA
4931440L10Rik	0	NA	NA	NA	NA	NA
4931440P22Rik	12.9506	-0.344798	0.588866	-0.585528	0.558193	0.695072
4932411E22Rik	0.239803	0.0681188	0.286828	0.23749	0.812276	NA
4932411N23Rik	0	NA	NA	NA	NA	NA
4932412D23Rik	0	NA	NA	NA	NA	NA
4932413F04Rik	0	NA	NA	NA	NA	NA
4932414J04Rik	0	NA	NA	NA	NA	NA
4932414N04Rik	0	NA	NA	NA	NA	NA
4932415G12Rik	68.4018	-0.419233	0.400767	-1.04608	0.295526	0.446343
4932415M13Rik	0	NA	NA	NA	NA	NA
4932416H05Rik	48.308	0.0223003	0.436978	0.051033	0.959299	0.977693
4932416K20Rik	0	NA	NA	NA	NA	NA
4932418E24Rik	0	NA	NA	NA	NA	NA
4932429P05Rik	0	NA	NA	NA	NA	NA
4932435O22Rik	2.12604	-0.0853505	0.509332	-0.167573	0.866919	NA
4932438A13Rik	501.895	-0.422818	0.18218	-2.32087	0.0202937	0.0528889
4932438H23Rik	7.42013	1.95097	0.613368	3.18075	0.00146896	0.00549958
4932441J04Rik	0.478103	-0.00977593	0.298365	-0.032765	0.973862	NA
4932443I19Rik	0	NA	NA	NA	NA	NA
4932702P03Rik	0.2383	-0.0974813	0.286828	-0.33986	0.733962	NA
4933400A11Rik	0.215134	0.0681188	0.286828	0.23749	0.812276	NA
4933400B14Rik	0	NA	NA	NA	NA	NA
4933400C23Rik	0	NA	NA	NA	NA	NA
4933400F21Rik	0.855577	-0.320373	0.37045	-0.864821	0.387137	NA
4933400L20Rik	0	NA	NA	NA	NA	NA
4933401B06Rik	0	NA	NA	NA	NA	NA
4933401D09Rik	3.21364	-0.418805	0.572812	-0.731139	0.464694	0.613983
4933401H06Rik	0	NA	NA	NA	NA	NA
4933401P06Rik	0	NA	NA	NA	NA	NA
4933402C06Rik	0.71941	0.223314	0.322069	0.693374	0.488075	NA
4933402D24Rik	0.215134	0.0681188	0.286828	0.23749	0.812276	NA
4933402E13Rik	0.925916	-0.288381	0.354652	-0.813137	0.41614	NA
4933402J07Rik	0	NA	NA	NA	NA	NA
4933402J10Rik	0	NA	NA	NA	NA	NA
4933402J15Rik	0	NA	NA	NA	NA	NA
4933402N03Rik	0	NA	NA	NA	NA	NA
4933402N22Rik	0	NA	NA	NA	NA	NA
4933402P03Rik	0	NA	NA	NA	NA	NA
4933403G14Rik	93.4159	-0.641763	0.353578	-1.81505	0.0695155	0.146559
4933403O08Rik	0	NA	NA	NA	NA	NA
4933404G15Rik	0	NA	NA	NA	NA	NA
4933404K08Rik	0	NA	NA	NA	NA	NA
4933404O12Rik	48.2706	-0.396401	0.421759	-0.939874	0.347282	0.499687
4933405D12Rik	0.479607	0.149626	0.288142	0.51928	0.603566	NA
4933405E24Rik	0	NA	NA	NA	NA	NA
4933405L10Rik	3.10626	0.164733	0.574139	0.286923	0.774171	NA
4933405O20Rik	0	NA	NA	NA	NA	NA
4933406C10Rik	16.6403	0.324216	0.568678	0.570122	0.568595	0.703048
4933406D12Rik	0	NA	NA	NA	NA	NA
4933406F09Rik	0	NA	NA	NA	NA	NA
4933406G16Rik	0	NA	NA	NA	NA	NA
4933406I18Rik	1.38647	0.146836	0.461896	0.317898	0.750562	NA
4933406J08Rik	0	NA	NA	NA	NA	NA
4933406J10Rik	0	NA	NA	NA	NA	NA
4933406K04Rik	0	NA	NA	NA	NA	NA
4933406M09Rik	0	NA	NA	NA	NA	NA
4933407E24Rik	2.02887	0.0289079	0.480834	0.0601202	0.95206	NA
4933407G14Rik	0	NA	NA	NA	NA	NA
4933407I05Rik	0	NA	NA	NA	NA	NA
4933407K13Rik	11.9519	0.127231	0.604781	0.210375	0.833375	0.900137
4933407L21Rik	1.69662	0.222158	0.505194	0.439749	0.660119	NA
4933408B17Rik	8.38808	0.597321	0.613572	0.973514	0.330298	0.482293
4933408J17Rik	0	NA	NA	NA	NA	NA
4933408N05Rik	0	NA	NA	NA	NA	NA
4933409G03Rik	0	NA	NA	NA	NA	NA
4933409K07Rik	3.3439	0.348563	0.5838	0.59706	0.550468	0.688427
4933411E08Rik	0.430269	0.139462	0.287514	0.485062	0.627632	NA
4933411G06Rik	0	NA	NA	NA	NA	NA
4933411G11Rik	0	NA	NA	NA	NA	NA
4933411K16Rik	7.22742	-0.365265	0.61627	-0.592703	0.55338	0.690792
4933411K20Rik	216.939	-0.216673	0.239431	-0.904951	0.365492	0.518566
4933412E12Rik	13.9415	1.04672	0.587938	1.78032	0.0750231	0.156011
4933412E24Rik	0	NA	NA	NA	NA	NA
4933412O06Rik	0	NA	NA	NA	NA	NA
4933413G19Rik	0.954042	0.115583	0.3831	0.301703	0.762878	NA
4933413J09Rik	9.72927	0.829062	0.61187	1.35496	0.175429	0.302025
4933413L06Rik	0.239803	0.0681188	0.286828	0.23749	0.812276	NA
4933415F23Rik	167.143	1.6882	0.288279	5.85613	4.73775e-09	5.11393e-08
4933416C03Rik	0	NA	NA	NA	NA	NA
4933416E03Rik	0.479607	0.149626	0.288142	0.51928	0.603566	NA
4933416I08Rik	0	NA	NA	NA	NA	NA
4933416M06Rik	2.70667	0.547431	0.511929	1.06935	0.284912	NA
4933416M07Rik	0	NA	NA	NA	NA	NA
4933417A18Rik	0	NA	NA	NA	NA	NA
4933417D19Rik	6.00909	-0.0393111	0.614967	-0.063924	0.949031	0.972143
4933417E11Rik	0	NA	NA	NA	NA	NA
4933417G07Rik	0	NA	NA	NA	NA	NA
4933417O13Rik	1.26484	-0.111845	0.445103	-0.251278	0.801599	NA
4933421I07Rik	0	NA	NA	NA	NA	NA
4933421O10Rik	112.166	-0.00270055	0.3261	-0.00828136	0.993393	0.996495
4933422A05Rik	0	NA	NA	NA	NA	NA
4933422H20Rik	0.617277	-0.197754	0.302045	-0.654716	0.51265	NA
4933424G05Rik	0.693237	0.0838499	0.365014	0.229717	0.818312	NA
4933424G06Rik	12.8733	1.36566	0.600673	2.27354	0.0229934	0.0586727
4933425B07Rik	0.239803	0.0681188	0.286828	0.23749	0.812276	NA
4933425H06Rik	0	NA	NA	NA	NA	NA
4933425L06Rik	0	NA	NA	NA	NA	NA
4933426D04Rik	11.7324	0.709991	0.59831	1.18666	0.235362	0.37632
4933426M11Rik	2188.5	-0.296456	0.142366	-2.08235	0.0373104	0.0877923
4933427D06Rik	0.215134	0.0681188	0.286828	0.23749	0.812276	NA
4933427D14Rik	81.1019	0.324351	0.358775	0.90405	0.365969	0.519044
4933427E11Rik	0	NA	NA	NA	NA	NA
4933427E13Rik	0	NA	NA	NA	NA	NA
4933427G17Rik	0	NA	NA	NA	NA	NA
4933427I22Rik	0	NA	NA	NA	NA	NA
4933428C19Rik	0	NA	NA	NA	NA	NA
4933429K18Rik	0	NA	NA	NA	NA	NA
4933429O19Rik	0	NA	NA	NA	NA	NA
4933430H16Rik	0	NA	NA	NA	NA	NA
4933430I17Rik	2.26822	0.0252007	0.538671	0.046783	0.962686	NA
4933430M04Rik	0.546938	-0.208003	0.312102	-0.666457	0.505119	NA
4933430N04Rik	0	NA	NA	NA	NA	NA
4933431E20Rik	55.9417	-0.193172	0.394238	-0.489988	0.624142	0.74813
4933431G14Rik	0.959213	0.289749	0.359509	0.805959	0.420266	NA
4933432G23Rik	0	NA	NA	NA	NA	NA
4933432I03Rik	0	NA	NA	NA	NA	NA
4933432I09Rik	7.06247	-0.123875	0.616502	-0.200932	0.840751	0.904601
4933433C11Rik	1.45832	0.305965	0.467932	0.653865	0.513199	NA
4933433F19Rik	0	NA	NA	NA	NA	NA
4933433G15Rik	0.215134	0.0681188	0.286828	0.23749	0.812276	NA
4933433G19Rik	2.89413	0.402429	0.563692	0.713916	0.475279	NA
4933433H22Rik	0	NA	NA	NA	NA	NA
4933434E20Rik	1219.82	-1.03406	0.151696	-6.81665	9.31882e-12	1.48069e-10
4933434I20Rik	0	NA	NA	NA	NA	NA
4933436C20Rik	22.4237	-1.18126	0.533948	-2.21231	0.0269451	0.067088
4933436E23Rik	0	NA	NA	NA	NA	NA
4933436H12Rik	0	NA	NA	NA	NA	NA
4933436I01Rik	0	NA	NA	NA	NA	NA
4933438B17Rik	0	NA	NA	NA	NA	NA
4933438K21Rik	0	NA	NA	NA	NA	NA
4933439C10Rik	51.5452	0.132701	0.416731	0.318434	0.750156	0.841867
4933439K11Rik	2.56383	0.833176	0.524919	1.58725	0.112457	NA
4933440J02Rik	0	NA	NA	NA	NA	NA
4933440M02Rik	0	NA	NA	NA	NA	NA
5031410I06Rik	0	NA	NA	NA	NA	NA
5031414D18Rik	9.01332	1.0145	0.612697	1.6558	0.0977622	0.192823
5031425E22Rik	431.517	-0.775995	0.254158	-3.05319	0.00226419	0.00798838
5031425F14Rik	3.35036	1.06395	0.55903	1.90321	0.0570137	0.124888
5031426D15Rik	19.1725	1.0686	0.551753	1.93674	0.0527776	0.11726
5031434C07Rik	0.71941	0.223314	0.322069	0.693374	0.488075	NA
5031434O11Rik	13.1824	-0.210795	0.594392	-0.35464	0.72286	0.823379
5031439G07Rik	5132.82	-0.643934	0.128262	-5.02045	5.1551e-07	3.9925e-06
5033403H07Rik	0	NA	NA	NA	NA	NA
5033404E19Rik	0	NA	NA	NA	NA	NA
5033406O09Rik	4.6152	0.844866	0.603841	1.39915	0.161767	0.283982
5033411D12Rik	8.06218	-0.0614982	0.614498	-0.100079	0.920282	0.954718
5330411J11Rik	0	NA	NA	NA	NA	NA
5330413P13Rik	0	NA	NA	NA	NA	NA
5330417C22Rik	0.71941	0.223314	0.322069	0.693374	0.488075	NA
5330426P16Rik	25.3614	0.855716	0.53434	1.60144	0.109279	0.210262
5330434G04Rik	0	NA	NA	NA	NA	NA
5330439B14Rik	1.3603	-0.0239299	0.431084	-0.0555111	0.955731	NA
5430401F13Rik	0	NA	NA	NA	NA	NA
5430402E10Rik	0	NA	NA	NA	NA	NA
5430402O13Rik	1.85896	-0.160051	0.512686	-0.312181	0.754903	NA
5430403N17Rik	0	NA	NA	NA	NA	NA
5430405H02Rik	10.4347	0.115992	0.606676	0.191193	0.848374	0.909228
5430416N02Rik	12.891	0.363291	0.588198	0.617634	0.536816	0.677416
5430416O09Rik	54.957	-0.4841	0.408608	-1.18476	0.236114	0.377207
5430417L22Rik	162.28	0.0465535	0.29999	0.155184	0.876677	0.927359
5430419D17Rik	0	NA	NA	NA	NA	NA
5430421F17Rik	0.2383	-0.0974813	0.286828	-0.33986	0.733962	NA
5430421N21Rik	0	NA	NA	NA	NA	NA
5430425J12Rik	0	NA	NA	NA	NA	NA
5430427M07Rik	0.308639	-0.0974813	0.286828	-0.33986	0.733962	NA
5430427O19Rik	3.51291	0.330122	0.57846	0.57069	0.568209	0.702689
5430428K19Rik	0	NA	NA	NA	NA	NA
5430434I15Rik	0	NA	NA	NA	NA	NA
5430435G22Rik	228.064	1.8888	0.271038	6.96877	3.19719e-12	5.37484e-11
5430437J10Rik	1.12501	0.40594	0.412331	0.984502	0.324869	NA
5430440P10Rik	1.69295	0.135905	0.456683	0.297592	0.766014	NA
5530400C23Rik	0	NA	NA	NA	NA	NA
5530401A14Rik	0	NA	NA	NA	NA	NA
5530601H04Rik	24.8572	0.555084	0.51677	1.07414	0.282759	0.432298
5730403I07Rik	0	NA	NA	NA	NA	NA
5730405O15Rik	2.60198	0.0199175	0.55627	0.0358054	0.971438	NA
5730408K05Rik	2.60499	0.335687	0.558418	0.60114	0.547747	NA
5730409E04Rik	905.126	-0.42842	0.167363	-2.55982	0.0104727	0.0300874
5730412P04Rik	0	NA	NA	NA	NA	NA
5730416F02Rik	0.4766	-0.171524	0.287458	-0.596694	0.550712	NA
5730420D15Rik	2.33405	-0.503617	0.544062	-0.925661	0.354622	NA
5730422E09Rik	1.87911	-0.669589	0.486605	-1.37604	0.168808	NA
5730435O14Rik	0.478103	-0.00977593	0.298365	-0.032765	0.973862	NA
5730455P16Rik	729.423	-0.671829	0.170317	-3.94459	7.99376e-05	0.000405211
5730457N03Rik	0.479607	0.149626	0.288142	0.51928	0.603566	NA
5730460C07Rik	0.925916	-0.288381	0.354652	-0.813137	0.41614	NA
5730480H06Rik	12.3216	0.400715	0.59055	0.678545	0.497426	0.642524
5730488B01Rik	0	NA	NA	NA	NA	NA
5730507C01Rik	2.10889	0.695981	0.497592	1.3987	0.161903	NA
5730508B09Rik	126.775	0.774852	0.308631	2.51061	0.0120521	0.0337876
5730522E02Rik	0	NA	NA	NA	NA	NA
5730559C18Rik	0.645403	0.199519	0.309697	0.644237	0.519422	NA
5730577I03Rik	11.8385	0.142437	0.593641	0.239938	0.810378	0.883676
5830403L16Rik	7.56675	-0.0189849	0.616425	-0.0307984	0.97543	0.987006
5830403M04Rik	0	NA	NA	NA	NA	NA
5830411N06Rik	2.85521	-0.388983	0.535931	-0.725809	0.467956	NA
5830415F09Rik	58.9281	-0.0897442	0.407216	-0.220384	0.825572	0.894783
5830416I19Rik	1.29081	0.379077	0.40033	0.946911	0.343684	NA
5830416P10Rik	0.308639	-0.0974813	0.286828	-0.33986	0.733962	NA
5830417I10Rik	326.16	-0.248937	0.208587	-1.19344	0.232695	0.373128
5830418K08Rik	128.916	-0.0982589	0.295757	-0.332228	0.739717	0.834656
5830418P13Rik	25.1005	1.79074	0.541901	3.30455	0.000951301	0.00373966
5830428M24Rik	2.02971	0.404199	0.480108	0.841893	0.399848	NA
5830432E09Rik	4.6122	0.536888	0.603454	0.889693	0.373631	0.527078
5830454E08Rik	27.7768	-0.375735	0.505117	-0.743856	0.456963	0.607571
5830473C10Rik	0	NA	NA	NA	NA	NA
5930403L14Rik	59.663	-0.174096	0.397535	-0.437938	0.661431	0.777495
5930412G12Rik	165.334	2.09314	0.290462	7.20623	5.75238e-13	1.07057e-11
5930438M14Rik	3.89429	0.508684	0.590834	0.860959	0.389261	0.542314
6030407O03Rik	2.64699	0.199028	0.508594	0.39133	0.695554	NA
6030408B16Rik	6.19341	0.597302	0.611573	0.976664	0.328735	0.480819
6030419C18Rik	746.687	-0.571246	0.209194	-2.7307	0.00631999	0.0193676
6030440G07Rik	0	NA	NA	NA	NA	NA
6030458C11Rik	661.059	-0.432359	0.178413	-2.42335	0.015378	0.0416344
6030466F02Rik	3.34044	-0.0197489	0.580069	-0.0340457	0.972841	0.985512
6030468B19Rik	2.60282	0.414973	0.537545	0.771979	0.440127	NA
6030498E09Rik	0	NA	NA	NA	NA	NA
6230400D17Rik	22.0989	-0.187005	0.543545	-0.344046	0.730812	0.828729
6330403A02Rik	46.3022	0.202765	0.423551	0.478727	0.632133	0.754769
6330403K07Rik	11.4363	1.65129	0.607078	2.72006	0.00652705	0.0199236
6330403M23Rik	196.766	0.0566067	0.262278	0.215827	0.829123	0.897122
6330407A03Rik	0	NA	NA	NA	NA	NA
6330408A02Rik	539.356	-0.857253	0.180293	-4.75479	1.98657e-06	1.40055e-05
6330409D20Rik	7.48076	0.553969	0.616196	0.899014	0.368645	0.522064
6330410L21Rik	50.4204	-0.47998	0.422216	-1.13681	0.255617	0.400812
6330415B21Rik	0	NA	NA	NA	NA	NA
6330416G13Rik	448.703	-1.01287	0.202655	-4.99799	5.79314e-07	4.43578e-06
6330418K02Rik	2.15005	0.196916	0.536909	0.36676	0.713798	NA
6330549D23Rik	23.326	0.435858	0.52243	0.834289	0.404118	0.556953
6430411K18Rik	0	NA	NA	NA	NA	NA
6430531B16Rik	14.1092	1.88451	0.5981	3.15083	0.00162806	0.00599947
6430548M08Rik	1265.13	1.56526	0.160885	9.72908	2.26622e-22	1.17915e-20
6430550D23Rik	5.40862	0.998388	0.609785	1.63728	0.101572	0.198405
6430562O15Rik	6.99772	0.765801	0.615858	1.24347	0.213694	0.350025
6430571L13Rik	1220.13	-1.92704	0.176357	-10.927	8.56676e-28	7.07212e-26
6430573F11Rik	3.74604	0.0972359	0.592313	0.164163	0.869603	0.922677
6430584L05Rik	2.54768	-0.54134	0.540772	-1.00105	0.316802	NA
6430706D22Rik	0	NA	NA	NA	NA	NA
6530402F18Rik	217.094	0.82147	0.259007	3.17161	0.00151596	0.00564926
6530411M01Rik	0.215134	0.0681188	0.286828	0.23749	0.812276	NA
6720401G13Rik	502.796	0.126429	0.186907	0.676428	0.498769	0.643695
6720456H20Rik	105.155	0.873464	0.318019	2.74658	0.00602204	0.0185894
6720468P15Rik	2.52668	-0.496543	0.536444	-0.925619	0.354644	NA
6720483E21Rik	0.430269	0.139462	0.287514	0.485062	0.627632	NA
6720489N17Rik	11.0745	-0.0476028	0.601135	-0.0791882	0.936883	0.965486
6820408C15Rik	0	NA	NA	NA	NA	NA
6820431F20Rik	21.5095	-0.471672	0.531531	-0.887384	0.374872	0.528426
7420426K07Rik	0	NA	NA	NA	NA	NA
7420461P10Rik	12.5093	1.06969	0.598409	1.78756	0.0738472	0.154108
7420700N18Rik	0	NA	NA	NA	NA	NA
7420701I03Rik	0	NA	NA	NA	NA	NA
7530416G11Rik	0	NA	NA	NA	NA	NA
7530420F21Rik	2.65216	0.437203	0.543713	0.804106	0.421336	NA
7630403G23Rik	0.308639	-0.0974813	0.286828	-0.33986	0.733962	NA
8030411F24Rik	0	NA	NA	NA	NA	NA
8030423F21Rik	4.29664	-0.021666	0.599593	-0.0361344	0.971175	0.984703
8030423J24Rik	0	NA	NA	NA	NA	NA
8030442B05Rik	0	NA	NA	NA	NA	NA
8030443G20Rik	0	NA	NA	NA	NA	NA
8030462N17Rik	154.138	-0.210255	0.292346	-0.719198	0.472019	0.61963
8430403D17Rik	2.43318	-0.34659	0.543596	-0.637586	0.523743	NA
8430408G22Rik	287.8	-0.278208	0.611213	-0.455173	0.648985	0.767634
8430410A17Rik	135.377	0.0518068	0.28749	0.180204	0.856993	0.91493
8430419L09Rik	195.416	-0.151672	0.250364	-0.605808	0.544643	0.683651
8430422H06Rik	0	NA	NA	NA	NA	NA
8430423G03Rik	1.77041	0.605626	0.475878	1.27265	0.203142	NA
8430427H17Rik	72.7344	0.751466	0.36763	2.04408	0.0409456	0.0950146
8430429K09Rik	52.7048	0.19206	0.409674	0.468811	0.639205	0.759714
8430431K14Rik	0	NA	NA	NA	NA	NA
8430436N08Rik	3.03676	0.627429	0.571534	1.0978	0.272293	NA
8430437L04Rik	0	NA	NA	NA	NA	NA
9030025P20Rik	16.6739	0.596092	0.58303	1.0224	0.30659	0.458523
9030204H09Rik	0.4766	-0.171524	0.287458	-0.596694	0.550712	NA
9030404E10Rik	0.4766	-0.171524	0.287458	-0.596694	0.550712	NA
9030612E09Rik	51.1833	-0.581555	0.423223	-1.37411	0.169407	0.293852
9030617O03Rik	552.302	-1.23882	0.19202	-6.45151	1.10744e-10	1.50826e-09
9030619P08Rik	2.05093	0.0695288	0.508322	0.136781	0.891204	NA
9030624G23Rik	1.52911	0.319692	0.44551	0.717587	0.473012	NA
9030624J02Rik	684.828	0.0312948	0.174646	0.179189	0.857789	0.915289
9130008F23Rik	7.6983	0.85796	0.616034	1.39271	0.163706	0.286418
9130011E15Rik	498.109	-0.439497	0.186933	-2.35109	0.0187184	0.0493579
9130015A21Rik	0	NA	NA	NA	NA	NA
9130015L21Rik	0.239803	0.0681188	0.286828	0.23749	0.812276	NA
9130017N09Rik	1.6696	-0.371813	0.458346	-0.811205	0.417248	NA
9130019O22Rik	76.6677	0.135301	0.364589	0.371106	0.710558	0.81455
9130019P16Rik	10.59	-0.415829	0.602683	-0.689964	0.490217	0.636102
9130023H24Rik	65.567	0.394265	0.377184	1.04528	0.295892	0.446618
9130024F11Rik	2.78683	-0.167519	0.542777	-0.308633	0.7576	NA
9130204L05Rik	0	NA	NA	NA	NA	NA
9130206I24Rik	19.4185	0.0231726	0.554226	0.0418107	0.96665	0.981977
9130209A04Rik	0.215134	0.0681188	0.286828	0.23749	0.812276	NA
9130221F21Rik	0	NA	NA	NA	NA	NA
9130221H12Rik	58.2173	-0.658488	0.399763	-1.6472	0.0995176	0.195399
9130227L01Rik	0.479607	0.149626	0.288142	0.51928	0.603566	NA
9130230L23Rik	0	NA	NA	NA	NA	NA
9130401M01Rik	378.715	-0.0828997	0.203167	-0.408037	0.683247	0.793737
9130409I23Rik	0.239803	0.0681188	0.286828	0.23749	0.812276	NA
9230009I02Rik	0	NA	NA	NA	NA	NA
9230102K24Rik	0	NA	NA	NA	NA	NA
9230102O04Rik	0	NA	NA	NA	NA	NA
9230104L09Rik	3.39519	0.54434	0.57066	0.953878	0.340145	0.492001
9230105E05Rik	0	NA	NA	NA	NA	NA
9230110C19Rik	12.7189	0.957453	0.594125	1.61153	0.107063	0.206915
9230110F15Rik	0	NA	NA	NA	NA	NA
9230112D13Rik	0	NA	NA	NA	NA	NA
9230112J17Rik	9.69614	-0.986467	0.608639	-1.62077	0.105066	0.203804
9230114K14Rik	26.7513	0.478676	0.524223	0.913116	0.361181	0.514521
9230115E21Rik	1.09388	-0.407086	0.407484	-0.999025	0.317783	NA
9230116N13Rik	11.4263	0.919289	0.599463	1.53352	0.125148	0.233675
9330020H09Rik	15.7357	-0.293034	0.574259	-0.510282	0.609854	0.736233
9330111N05Rik	0.548442	-0.0162824	0.312088	-0.0521723	0.958391	NA
9330117O12Rik	0.430269	0.139462	0.287514	0.485062	0.627632	NA
9330133O14Rik	83.5223	0.747411	0.342858	2.17994	0.0292618	0.071857
9330151L19Rik	67.1757	-0.0490751	0.373127	-0.131524	0.895361	0.940019
9330158H04Rik	0	NA	NA	NA	NA	NA
9330159F19Rik	711.256	-0.389246	0.182786	-2.12952	0.0332112	0.0799025
9330159M07Rik	50.2794	-0.512264	0.414209	-1.23673	0.216187	0.353163
9330162B11Rik	0	NA	NA	NA	NA	NA
9330175E14Rik	1.60011	0.0505128	0.476923	0.105914	0.915651	NA
9330175M20Rik	0	NA	NA	NA	NA	NA
9330178D15Rik	0	NA	NA	NA	NA	NA
9330179D12Rik	4.89638	0.160213	0.608839	0.263145	0.792439	0.870752
9330182L06Rik	1.31202	0.0320867	0.448221	0.0715868	0.942931	NA
9330182O14Rik	0	NA	NA	NA	NA	NA
9430007A20Rik	0	NA	NA	NA	NA	NA
9430008C03Rik	89.4823	0.244893	0.337586	0.725425	0.468191	0.616344
9430014N10Rik	0	NA	NA	NA	NA	NA
9430015G10Rik	115.344	0.388314	0.309226	1.25576	0.209202	0.344136
9430016H08Rik	310.507	-0.391732	0.212791	-1.84092	0.0656327	0.139728
9430018G01Rik	0	NA	NA	NA	NA	NA
9430019J16Rik	0	NA	NA	NA	NA	NA
9430020K01Rik	674.95	0.535129	0.185081	2.89133	0.00383619	0.0126647
9430021M05Rik	0.691734	-0.095058	0.342871	-0.277241	0.781595	NA
9430023L20Rik	737.843	-0.528822	0.173156	-3.05402	0.00225798	0.00797091
9430037G07Rik	11.5007	-0.0395214	0.595845	-0.0663284	0.947116	0.971508
9430038I01Rik	72.1908	-0.488346	0.382491	-1.27675	0.20169	0.335023
9430041J12Rik	0.2383	-0.0974813	0.286828	-0.33986	0.733962	NA
9430060I03Rik	6.07447	-0.443626	0.614704	-0.721691	0.470484	0.618426
9430069I07Rik	0	NA	NA	NA	NA	NA
9430076C15Rik	17.1523	0.858472	0.569953	1.50621	0.132012	0.24269
9430076G02Rik	0	NA	NA	NA	NA	NA
9430083A17Rik	2.95394	-0.641419	0.553836	-1.15814	0.246807	NA
9430091E24Rik	146.876	-0.395357	0.288601	-1.36991	0.170716	0.295775
9530002B09Rik	0	NA	NA	NA	NA	NA
9530003J23Rik	0	NA	NA	NA	NA	NA
9530026F06Rik	0	NA	NA	NA	NA	NA
9530026P05Rik	4.84103	-0.32656	0.606467	-0.538463	0.590257	0.720354
9530027J09Rik	1.93642	0.29897	0.520732	0.574133	0.565878	NA
9530036O11Rik	0	NA	NA	NA	NA	NA
9530048J24Rik	0.953199	-0.300374	0.360679	-0.8328	0.404957	NA
9530051G07Rik	0.478103	-0.00977593	0.298365	-0.032765	0.973862	NA
9530052E02Rik	5.27947	0.158606	0.61105	0.259564	0.7952	0.872877
9530053A07Rik	1.62066	-0.0688184	0.474251	-0.14511	0.884624	NA
9530059O14Rik	0	NA	NA	NA	NA	NA
9530068E07Rik	2542.9	0.433904	0.139016	3.12126	0.0018008	0.00655106
9530077C05Rik	11.5921	-0.162276	0.613261	-0.264611	0.791309	0.870097
9530080O11Rik	3.07858	-0.123069	0.571049	-0.215514	0.829366	NA
9530082P21Rik	631.029	-0.365975	0.189363	-1.93267	0.053277	0.11801
9530091C08Rik	296.063	0.731768	0.218447	3.34987	0.000808502	0.0032316
9630013A20Rik	0	NA	NA	NA	NA	NA
9630028B13Rik	0	NA	NA	NA	NA	NA
9630028H03Rik	0.215134	0.0681188	0.286828	0.23749	0.812276	NA
9630033F20Rik	2847.47	-1.36672	0.132796	-10.2919	7.6673e-25	5.10359e-23
9830001H06Rik	442.29	1.03276	0.190849	5.4114	6.25347e-08	5.65184e-07
9830107B12Rik	0.239803	0.0681188	0.286828	0.23749	0.812276	NA
9830132P13Rik	0	NA	NA	NA	NA	NA
9830147E19Rik	19.9811	-0.344594	0.54292	-0.634706	0.52562	0.667792
9830166K06Rik	0	NA	NA	NA	NA	NA
9930012K11Rik	9.24973	0.569659	0.615223	0.925938	0.354478	0.507521
9930013L23Rik	12.8781	2.12791	0.604182	3.52197	0.000428345	0.00182044
9930014A18Rik	19.4257	-0.270648	0.55135	-0.490882	0.62351	0.747494
9930021J03Rik	278.818	0.105402	0.25492	0.413472	0.679261	0.790971
9930104L06Rik	282.471	-0.352855	0.222738	-1.58417	0.113155	0.216137
9930111J21Rik1	0	NA	NA	NA	NA	NA
9930111J21Rik2	1.14818	0.249991	0.436268	0.573022	0.56663	NA
A030009H04Rik	4.99614	0.910307	0.605851	1.50253	0.132961	0.24407
A130010J15Rik	99.2204	-0.259485	0.319659	-0.811757	0.416931	0.569145
A130049A11Rik	0.548442	-0.0162824	0.312088	-0.0521723	0.958391	NA
A130077B15Rik	4.46846	0.486134	0.588897	0.8255	0.409088	0.561603
A1bg	9.53007	-0.626574	0.611485	-1.02467	0.305517	0.457223
A1cf	0.215134	0.0681188	0.286828	0.23749	0.812276	NA
A230001M10Rik	0.308639	-0.0974813	0.286828	-0.33986	0.733962	NA
A230020J21Rik	3.78936	-0.447466	0.594151	-0.753119	0.451378	0.602368
A230028O05Rik	0.454938	0.1507	0.293561	0.513351	0.607706	NA
A230046K03Rik	177.481	0.483766	0.270856	1.78606	0.0740894	0.154453
A230050P20Rik	117.302	0.883488	0.316101	2.79495	0.00519076	0.0163548
A230056J06Rik	0.95771	0.15539	0.383499	0.405191	0.685337	NA
A230056P14Rik	8.69266	0.282925	0.614099	0.460716	0.645002	0.764269
A230057D06Rik	1.122	0.0510325	0.405943	0.125713	0.899959	NA
A230065H16Rik	0	NA	NA	NA	NA	NA
A230070E04Rik	0	NA	NA	NA	NA	NA
A230072C01Rik	26.4621	0.49967	0.503361	0.992667	0.320872	0.472923
A230072E10Rik	2.40439	-0.519592	0.546381	-0.95097	0.34162	NA
A230073K19Rik	3.69736	-0.154892	0.593361	-0.261041	0.794061	0.87195
A230077H06Rik	0.308639	-0.0974813	0.286828	-0.33986	0.733962	NA
A230108P19Rik	0	NA	NA	NA	NA	NA
A2m	0.479607	0.149626	0.288142	0.51928	0.603566	NA
A330009N23Rik	14.7459	0.211386	0.584583	0.361601	0.71765	0.819302
A330021E22Rik	3.6562	0.277208	0.589491	0.47025	0.638176	0.75891
A330023F24Rik	193.216	-1.09617	0.276304	-3.96725	7.27061e-05	0.000371629
A330032B11Rik	0.85708	-0.12667	0.368374	-0.343864	0.730948	NA
A330035P11Rik	8.42945	0.0751359	0.614831	0.122206	0.902736	0.944539
A330040F15Rik	0.953199	-0.300374	0.360679	-0.8328	0.404957	NA
A330041J22Rik	6.62035	-0.527761	0.609853	-0.865391	0.386824	0.540172
A330048O09Rik	0	NA	NA	NA	NA	NA
A330049N07Rik	0	NA	NA	NA	NA	NA
A330050B17Rik	0.977207	-0.0411583	0.409731	-0.100452	0.919986	NA
A330050F15Rik	0.645403	0.199519	0.309697	0.644237	0.519422	NA
A330069E16Rik	28.4087	-0.677333	0.503919	-1.34413	0.178906	0.306586
A330070K13Rik	0	NA	NA	NA	NA	NA
A330076C08Rik	0	NA	NA	NA	NA	NA
A330076H08Rik	1.81629	0.163208	0.464326	0.351495	0.725217	NA
A330093E20Rik	0.617277	-0.197754	0.302045	-0.654716	0.51265	NA
A330102I10Rik	6.4858	1.38998	0.614694	2.26126	0.0237435	0.0602847
A3galt2	2.98808	0.294524	0.557035	0.528734	0.59699	NA
A430005L14Rik	301.416	-0.539496	0.214801	-2.51161	0.0120181	0.0337113
A430033K04Rik	60.9561	-0.157842	0.386184	-0.408721	0.682745	0.793307
A430035B10Rik	11.369	0.444426	0.597101	0.744306	0.456691	0.607374
A430071A18Rik	0.308639	-0.0974813	0.286828	-0.33986	0.733962	NA
A430078G23Rik	1.17284	0.253096	0.435953	0.580559	0.561538	NA
A430088P11Rik	0	NA	NA	NA	NA	NA
A430089I19Rik	0	NA	NA	NA	NA	NA
A430090L17Rik	6.97973	1.06651	0.616025	1.73127	0.0834032	0.170181
A430092G05Rik	0	NA	NA	NA	NA	NA
A430093F15Rik	3.92347	1.00089	0.58458	1.71215	0.0868691	0.175859
A430105I19Rik	1246.07	-0.705719	0.156184	-4.51852	6.22741e-06	3.95455e-05
A430107P09Rik	0	NA	NA	NA	NA	NA
A4galt	281.935	1.65021	0.229175	7.20063	5.99343e-13	1.10984e-11
A4gnt	0.215134	0.0681188	0.286828	0.23749	0.812276	NA
A530006G24Rik	0	NA	NA	NA	NA	NA
A530013C23Rik	91.3988	-0.809968	0.330711	-2.44917	0.0143186	0.0392188
A530016L24Rik	15.3917	-0.0971284	0.570236	-0.17033	0.86475	0.919488
A530032D15Rik	14.6298	0.593384	0.603035	0.983995	0.325118	0.477087
A530046M15Rik	0	NA	NA	NA	NA	NA
A530050N04Rik	1.40552	-0.130728	0.432377	-0.302349	0.762386	NA
A530053G22Rik	0	NA	NA	NA	NA	NA
A530054K11Rik	34.2523	0.436955	0.482345	0.905898	0.36499	0.518103
A530058N18Rik	0	NA	NA	NA	NA	NA
A530064D06Rik	5.16193	0.909337	0.603809	1.506	0.132067	0.242731
A530065N20Rik	0.454938	0.1507	0.293561	0.513351	0.607706	NA
A530072M11Rik	5.6364	0.0438285	0.610493	0.071792	0.942767	0.968862
A530088E08Rik	1.31051	-0.153811	0.468633	-0.328211	0.742752	NA
A530099J19Rik	8.97367	1.46495	0.616566	2.37598	0.0175023	0.0465834
A630001G21Rik	19.7055	1.66482	0.555338	2.99786	0.00271887	0.00936083
A630007B06Rik	21.7446	-0.821623	0.538855	-1.52476	0.12732	0.236714
A630010A05Rik	0	NA	NA	NA	NA	NA
A630012P03Rik	0	NA	NA	NA	NA	NA
A630019I02Rik	0.714899	-0.230957	0.322792	-0.715498	0.474301	NA
A630020A06	2.34352	0.581026	0.531352	1.09349	0.27418	NA
A630023A22Rik	0.215134	0.0681188	0.286828	0.23749	0.812276	NA
A630033H20Rik	7.05957	0.99315	0.616101	1.61199	0.106963	0.206776
A630066F11Rik	21.301	0.353568	0.534739	0.661197	0.508486	0.651848
A630072M18Rik	82.7917	0.641862	0.345399	1.85832	0.0631238	0.135697
A630073D07Rik	0	NA	NA	NA	NA	NA
A630075F10Rik	3.57853	0.214412	0.579546	0.369965	0.711408	0.814994
A630076J17Rik	0.670072	0.246261	0.339357	0.72567	0.468041	NA
A630077J23Rik	5.82831	0.359973	0.60888	0.591204	0.554384	0.69161
A630089N07Rik	4.15146	-0.374172	0.596075	-0.627726	0.530183	0.671799
A630095E13Rik	0	NA	NA	NA	NA	NA
A630095N17Rik	1.45832	0.305965	0.467932	0.653865	0.513199	NA
A730008H23Rik	0	NA	NA	NA	NA	NA
A730017C20Rik	0.430269	0.139462	0.287514	0.485062	0.627632	NA
A730017L22Rik	39.2755	-0.150062	0.493709	-0.303948	0.761168	0.84892
A730018C14Rik	0	NA	NA	NA	NA	NA
A730020E08Rik	0	NA	NA	NA	NA	NA
A730020M07Rik	9.5778	0.574437	0.611799	0.93893	0.347767	0.50019
A730036I17Rik	5.78029	-0.0104639	0.598922	-0.0174713	0.986061	0.992644
A730043L09Rik	0.239803	0.0681188	0.286828	0.23749	0.812276	NA
A730046J19Rik	0	NA	NA	NA	NA	NA
A730056A06Rik	16.9696	0.0475639	0.568922	0.0836036	0.933372	0.963428
A730082K24Rik	0	NA	NA	NA	NA	NA
A730085A09Rik	1.33669	0.0335154	0.425712	0.0787279	0.937249	NA
A730085K08Rik	1.86758	0.477147	0.500613	0.953125	0.340527	NA
A730090H04Rik	0	NA	NA	NA	NA	NA
A730090N16Rik	1.50014	-0.531648	0.449815	-1.18193	0.237235	NA
A730098P11Rik	137.296	0.0731993	0.288411	0.253802	0.799648	0.875953
A830009L08Rik	1.02805	0.135093	0.392	0.344626	0.730376	NA
A830010M20Rik	172.162	0.668683	0.266478	2.50934	0.0120957	0.0338969
A830018L16Rik	0	NA	NA	NA	NA	NA
A830019L24Rik	0	NA	NA	NA	NA	NA
A830052D11Rik	90.4788	-0.623362	0.336646	-1.85169	0.064071	0.137194
A830080D01Rik	34.6339	0.645737	0.466908	1.38301	0.166663	0.290148
A830082K12Rik	3.35994	-0.187741	0.580959	-0.323157	0.746577	0.839075
A830082N09Rik	77.1663	-0.549245	0.363838	-1.50959	0.131149	0.241644
A930001A20Rik	0.308639	-0.0974813	0.286828	-0.33986	0.733962	NA
A930001C03Rik	0	NA	NA	NA	NA	NA
A930003A15Rik	139.338	3.89946	0.353897	11.0186	3.10771e-28	2.62415e-26
A930003O13Rik	0	NA	NA	NA	NA	NA
A930004D18Rik	13.2098	0.665084	0.586281	1.13441	0.256622	0.401876
A930005H10Rik	168.307	-0.234306	0.266374	-0.879616	0.379067	0.532662
A930006I01Rik	0.909875	0.333666	0.381801	0.873928	0.382157	NA
A930006K02Rik	4.71172	0.935249	0.597249	1.56593	0.117366	0.222282
A930007I19Rik	5.4358	-0.566131	0.612511	-0.924279	0.355341	0.50851
A930009A15Rik	0	NA	NA	NA	NA	NA
A930011G23Rik	0	NA	NA	NA	NA	NA
A930011O12Rik	0	NA	NA	NA	NA	NA
A930012L18Rik	2.00676	0.250923	0.507116	0.494804	0.620738	NA
A930013F10Rik	54.1166	0.659082	0.40109	1.64323	0.100336	0.196718
A930015D03Rik	26.3301	0.329018	0.505807	0.650482	0.515381	0.658008
A930016O22Rik	549.053	-0.570505	0.212157	-2.68907	0.00716515	0.0215509
A930017M01Rik	0.2383	-0.0974813	0.286828	-0.33986	0.733962	NA
A930018P22Rik	6.35235	-0.0665442	0.614733	-0.108249	0.913798	0.950749
A930019D19Rik	0.430269	0.139462	0.287514	0.485062	0.627632	NA
A930024E05Rik	16.9994	0.21933	0.561481	0.390629	0.696072	0.803654
A930041C12Rik	0.479607	0.149626	0.288142	0.51928	0.603566	NA
AA387883	0	NA	NA	NA	NA	NA
AA388235	39.1326	-0.718528	0.453207	-1.58543	0.112869	0.215653
AA414768	42.425	1.06216	0.445738	2.38292	0.0171758	0.04583
AA415398	69.9132	-0.281495	0.367323	-0.76634	0.443474	0.594501
AA465934	3.12575	-0.00552762	0.577011	-0.00957975	0.992357	0.995658
AA467197	2.92009	0.95256	0.544286	1.75011	0.0800995	NA
AA474331	10.0142	-0.410657	0.604932	-0.678848	0.497234	0.642331
AA536875	0	NA	NA	NA	NA	NA
AA543186	2.59937	0.0456296	0.535785	0.0851639	0.932131	NA
AA545190	0	NA	NA	NA	NA	NA
AA619741	0	NA	NA	NA	NA	NA
AA792892	0	NA	NA	NA	NA	NA
AA986860	17.1707	0.753058	0.566515	1.32928	0.183755	0.312828
AA987161	52.8127	0.123278	0.419299	0.29401	0.768751	0.854187
AB099516	0.215134	0.0681188	0.286828	0.23749	0.812276	NA
AB124611	44.0705	1.56339	0.459206	3.40455	0.000662733	0.00270605
AF067061	0	NA	NA	NA	NA	NA
AF067063	0	NA	NA	NA	NA	NA
AF251705	33.1228	2.34319	0.511858	4.57781	4.6987e-06	3.06141e-05
AF357355	0	NA	NA	NA	NA	NA
AF357359	8.73173	0.709926	0.616502	1.15154	0.24951	0.39387
AF357399	2.12538	0.189218	0.534555	0.353973	0.723359	NA
AF357425	0	NA	NA	NA	NA	NA
AF357426	0	NA	NA	NA	NA	NA
AF366264	0	NA	NA	NA	NA	NA
AF529169	0	NA	NA	NA	NA	NA
AI115009	1.98059	0.0986827	0.525095	0.187933	0.850929	NA
AI118078	29.5287	-0.954762	0.541636	-1.76274	0.077945	0.161082
AI182371	5.06172	0.132867	0.607905	0.218565	0.826989	0.895694
AI197445	1.14517	-0.0934148	0.408874	-0.228468	0.819282	NA
AI314180	3438.52	-0.593197	0.133116	-4.45622	8.34162e-06	5.18134e-05
AI314831	0	NA	NA	NA	NA	NA
AI316807	718.435	-0.632853	0.168356	-3.75902	0.000170583	0.000802005
AI317395	123.425	-1.29552	0.302677	-4.28021	1.8672e-05	0.000108118
AI413582	50.73	0.33549	0.417844	0.802907	0.422028	0.574617
AI414108	35.8108	0.0703787	0.475939	0.147873	0.882443	0.931884
AI427809	5.99735	0.945294	0.60604	1.55979	0.11881	0.224215
AI429214	10.3858	0.156361	0.603214	0.259213	0.795471	0.872902
AI450353	5.91625	-0.117015	0.615702	-0.190052	0.849269	0.909884
AI462493	650.484	-0.393903	0.178502	-2.20672	0.027334	0.0679075
AI463170	1.33714	0.114315	0.428877	0.266545	0.789819	NA
AI464131	2876.4	-0.823129	0.154082	-5.34216	9.18447e-08	8.08332e-07
AI467606	51.438	1.45571	0.418399	3.47923	0.000502855	0.0021062
AI480653	251.985	1.10217	0.24071	4.57884	4.6757e-06	3.04911e-05
AI504432	5.30995	0.994774	0.61019	1.63027	0.103045	0.200618
AI506816	40.1126	0.0487412	0.443785	0.109831	0.912544	0.950259
AI507597	0.738907	0.0461839	0.349878	0.132	0.894984	NA
AI593442	4.62956	-0.352044	0.601664	-0.585118	0.558468	0.695298
AI597468	255.873	0.353095	0.253287	1.39405	0.163302	0.285936
AI597479	487.244	-0.297651	0.191195	-1.55679	0.119519	0.225273
AI606473	0.239803	0.0681188	0.286828	0.23749	0.812276	NA
AI607873	289.088	1.71663	0.22722	7.55492	4.19132e-14	9.0153e-13
AI646519	0	NA	NA	NA	NA	NA
AI661453	28.2677	0.842376	0.505677	1.66584	0.0957457	0.189911
AI662270	26.2205	2.1781	0.531111	4.10103	4.11313e-05	0.000221905
AI747448	0	NA	NA	NA	NA	NA
AI836003	3.20578	0.55164	0.556802	0.99073	0.321818	0.473797
AI837181	801.076	-0.40017	0.165666	-2.41553	0.0157125	0.0424311
AI846148	301.196	-0.0851811	0.225104	-0.378408	0.705128	0.810302
AI847159	2.05955	0.702739	0.499379	1.40723	0.15936	NA
AI848285	0.954042	0.115583	0.3831	0.301703	0.762878	NA
AI854517	0	NA	NA	NA	NA	NA
AI854703	55.4395	-1.42859	0.405397	-3.52393	0.000425201	0.00180863
AI987944	193.548	-0.0980955	0.267401	-0.366848	0.713732	0.816266
AK010878	60.8335	-0.213267	0.381688	-0.558747	0.576334	0.709702
AK129341	15.1357	0.253119	0.573261	0.441543	0.65882	0.775666
AU015228	0	NA	NA	NA	NA	NA
AU015836	0.4766	-0.171524	0.287458	-0.596694	0.550712	NA
AU016765	0	NA	NA	NA	NA	NA
AU018091	0	NA	NA	NA	NA	NA
AU018829	0	NA	NA	NA	NA	NA
AU019823	203.838	0.169319	0.250736	0.675286	0.499494	0.644518
AU019990	2.40289	-0.683617	0.534794	-1.27828	0.20115	NA
AU021063	0	NA	NA	NA	NA	NA
AU021092	33.1146	0.603839	0.495321	1.21909	0.222811	0.361583
AU022252	102.655	-0.140853	0.321034	-0.438746	0.660845	0.777241
AU022751	0	NA	NA	NA	NA	NA
AU022754	0.2383	-0.0974813	0.286828	-0.33986	0.733962	NA
AU022793	0.430269	0.139462	0.287514	0.485062	0.627632	NA
AU023762	2.31735	0.416472	0.540886	0.76998	0.441312	NA
AU023871	1.09388	-0.407086	0.407484	-0.999025	0.317783	NA
AU040320	1499.33	-0.647895	0.14966	-4.32911	1.49711e-05	8.88465e-05
AU040972	0	NA	NA	NA	NA	NA
AU041133	8.48008	0.392429	0.612864	0.64032	0.521965	0.664634
AV039307	2.93228	-0.362485	0.567443	-0.638804	0.52295	NA
AV051173	1.64578	0.0253495	0.478428	0.052985	0.957744	NA
AV320801	0	NA	NA	NA	NA	NA
AW011738	49.1581	-1.19795	0.45172	-2.65198	0.00800207	0.0237873
AW046200	5.49329	0.615756	0.609867	1.00966	0.31266	0.465088
AW112010	107.014	0.381642	0.311766	1.22413	0.220903	0.35932
AW146154	56.1687	-0.289176	0.404062	-0.715672	0.474194	0.621475
AW209491	323.166	-0.778161	0.212616	-3.65994	0.000252277	0.00114003
AW495222	0	NA	NA	NA	NA	NA
AW549542	52.0641	0.0069414	0.427327	0.0162437	0.98704	0.993291
AW549877	364.585	0.260679	0.215629	1.20892	0.226693	0.366007
AW551984	91.1334	2.99706	0.377939	7.93	2.19138e-15	5.44236e-14
AW554918	77.2917	-0.219793	0.353108	-0.622452	0.533645	0.674623
AY074887	1.48299	0.305091	0.465548	0.655337	0.512251	NA
AY358078	0.2383	-0.0974813	0.286828	-0.33986	0.733962	NA
AY512915	0	NA	NA	NA	NA	NA
AY512931	0	NA	NA	NA	NA	NA
AY761184	0	NA	NA	NA	NA	NA
AY761185	0	NA	NA	NA	NA	NA
Aaas	183.444	-0.181326	0.253166	-0.716235	0.473846	0.621318
Aacs	218.907	1.33912	0.24992	5.35819	8.40591e-08	7.44243e-07
Aadac	0	NA	NA	NA	NA	NA
Aadacl2	0	NA	NA	NA	NA	NA
Aadacl3	0	NA	NA	NA	NA	NA
Aadat	0	NA	NA	NA	NA	NA
Aaed1	424.11	-0.342107	0.197339	-1.7336	0.0829892	0.169617
Aagab	580.245	-0.0957452	0.175022	-0.547047	0.584347	0.715565
Aak1	588.255	0.0739184	0.177237	0.417061	0.676634	0.78897
Aamdc	1766.66	-0.427963	0.1399	-3.05906	0.00222033	0.00784924
Aamp	2419.56	-0.375778	0.14187	-2.64875	0.00807897	0.0239917
Aanat	1.00338	0.149325	0.414037	0.360657	0.718356	NA
Aar2	749.508	-0.393689	0.169735	-2.31943	0.0203719	0.0530834
Aard	1.57844	0.392919	0.48005	0.818497	0.413074	NA
Aars	3753.33	-1.02227	0.137576	-7.43058	1.0812e-13	2.23141e-12
Aars2	738.196	-0.631824	0.19149	-3.29951	0.000968536	0.00380437
Aarsd1	937.971	-0.711155	0.159338	-4.46318	8.07506e-06	5.03057e-05
Aasdh	125.458	-0.453487	0.299716	-1.51306	0.130266	0.240647
Aasdhppt	316.464	-0.237745	0.229814	-1.03451	0.300898	0.452189
Aass	4.89638	0.160213	0.608839	0.263145	0.792439	0.870752
Aatf	296.42	-0.288579	0.220639	-1.30792	0.190899	0.322206
Aatk	479.925	-0.365115	0.236146	-1.54614	0.12207	0.228884
Abat	150.363	0.460293	0.275449	1.67107	0.0947085	0.188461
Abca1	350.836	1.32982	0.208182	6.38777	1.68321e-10	2.24484e-09
Abca12	0.479607	0.149626	0.288142	0.51928	0.603566	NA
Abca13	0	NA	NA	NA	NA	NA
Abca14	0	NA	NA	NA	NA	NA
Abca15	0.2383	-0.0974813	0.286828	-0.33986	0.733962	NA
Abca16	0	NA	NA	NA	NA	NA
Abca17	0.978711	0.142101	0.411143	0.345624	0.729625	NA
Abca2	1082.79	-0.221464	0.155643	-1.4229	0.154765	0.274347
Abca3	488.122	0.341374	0.196772	1.73487	0.0827631	0.169319
Abca4	38.4984	-2.3563	0.475512	-4.9553	7.22191e-07	5.45315e-06
Abca5	193.735	-0.0872661	0.248812	-0.350731	0.72579	0.825476
Abca6	73.2378	0.108213	0.377194	0.28689	0.774196	0.858044
Abca7	785.235	-0.800003	0.168378	-4.75124	2.0217e-06	1.42328e-05
Abca8a	1645.99	0.658536	0.144984	4.54214	5.56861e-06	3.5746e-05
Abca8b	488.416	0.342632	0.186256	1.83957	0.0658314	0.14001
Abca9	433.15	0.904262	0.209608	4.31406	1.60286e-05	9.45526e-05
Abcb10	708.395	-0.808454	0.172553	-4.68525	2.79623e-06	1.92185e-05
Abcb11	0	NA	NA	NA	NA	NA
Abcb1a	226.751	-0.32021	0.241634	-1.32518	0.18511	0.314808
Abcb1b	244.975	-0.229887	0.237736	-0.966982	0.333553	0.485581
Abcb4	4779.3	-1.07595	0.135393	-7.94688	1.91274e-15	4.77442e-14
Abcb5	0	NA	NA	NA	NA	NA
Abcb6	790.75	-0.630293	0.172647	-3.65076	0.000261465	0.00117544
Abcb7	555.144	-0.573415	0.225352	-2.54453	0.0109424	0.0312396
Abcb8	1526.64	-0.930241	0.163281	-5.69717	1.2181e-08	1.22282e-07
Abcb9	283.472	-1.27729	0.248669	-5.1365	2.799e-07	2.27507e-06
Abcc1	1403.4	0.0986336	0.146631	0.672667	0.501159	0.645521
Abcc10	202.249	0.0602072	0.257633	0.233694	0.815223	0.887411
Abcc12	1.07567	0.322857	0.375691	0.859369	0.390137	NA
Abcc2	0	NA	NA	NA	NA	NA
Abcc3	60.0087	1.99122	0.438886	4.53697	5.70671e-06	3.65373e-05
Abcc4	318.396	-0.804986	0.211754	-3.80151	0.000143816	0.000687755
Abcc5	1187.34	-0.00578248	0.151784	-0.0380968	0.96961	0.983791
Abcc6	2.21672	0.100928	0.488724	0.206513	0.83639	NA
Abcc8	113.421	0.812082	0.310704	2.61368	0.00895718	0.0262307
Abcc9	3231.15	-0.518506	0.164955	-3.14332	0.00167042	0.00613109
Abcd1	1228.81	-0.294358	0.148321	-1.98461	0.0471883	0.106768
Abcd2	794.619	-1.14217	0.176186	-6.48276	9.00594e-11	1.24959e-09
Abcd3	1352.14	-0.580384	0.175106	-3.31448	0.000918153	0.00362091
Abcd4	266.937	0.252235	0.234174	1.07712	0.281425	0.430855
Abce1	1103.07	-0.238919	0.172402	-1.38582	0.165801	0.288886
Abcf1	4362.35	-0.414167	0.127844	-3.23963	0.00119686	0.00459853
Abcf2	3522.11	-0.695264	0.131397	-5.29133	1.21433e-07	1.0506e-06
Abcf3	1611.37	-0.372367	0.145736	-2.55507	0.0106166	0.0304623
Abcg1	196.418	1.21231	0.285809	4.24169	2.21845e-05	0.000126669
Abcg2	651.394	0.884154	0.189581	4.66372	3.10542e-06	2.10789e-05
Abcg3	14.9376	0.836043	0.594282	1.40681	0.159484	0.280826
Abcg4	30.5171	-0.000503478	0.486927	-0.00103399	0.999175	0.999649
Abcg5	0.546938	-0.208003	0.312102	-0.666457	0.505119	NA
Abcg8	0.430269	0.139462	0.287514	0.485062	0.627632	NA
Abhd1	1.71266	-0.429492	0.483973	-0.88743	0.374848	NA
Abhd10	185.23	-0.571376	0.261232	-2.18724	0.0287251	0.0708215
Abhd11	1076.88	-0.660918	0.156494	-4.22328	2.40769e-05	0.000136578
Abhd12	886.31	-0.0567052	0.162545	-0.348859	0.727195	0.825962
Abhd12b	0	NA	NA	NA	NA	NA
Abhd13	248.075	0.01751	0.235204	0.0744461	0.940655	0.967585
Abhd14a	271.384	-0.659503	0.240545	-2.7417	0.00611223	0.0188168
Abhd14b	261.342	0.0360201	0.223593	0.161097	0.872017	0.924243
Abhd15	21.1952	1.22075	0.561359	2.17463	0.0296578	0.0726065
Abhd16a	2449.7	-0.825316	0.143384	-5.75597	8.61445e-09	8.88937e-08
Abhd16b	0	NA	NA	NA	NA	NA
Abhd2	20.1484	0.807955	0.547401	1.47598	0.139948	0.253931
Abhd3	20.2939	0.660293	0.553745	1.19241	0.233099	0.373591
Abhd4	808.467	-0.0391202	0.168774	-0.23179	0.816701	0.888427
Abhd5	826.226	-0.490249	0.174516	-2.8092	0.00496652	0.0157502
Abhd6	131.493	-0.80391	0.298833	-2.69017	0.00714162	0.021494
Abhd8	612.749	-0.924893	0.192894	-4.79482	1.62818e-06	1.16527e-05
Abi1	571.282	0.503819	0.177215	2.84298	0.00446936	0.0144263
Abi2	166.197	0.472198	0.281346	1.67836	0.0932778	0.186096
Abi3	121.569	0.921547	0.302966	3.04175	0.00235205	0.0082635
Abi3bp	1243.48	1.60421	0.187484	8.55653	1.16318e-17	3.87126e-16
Abl1	2348.19	-0.0634771	0.149688	-0.424063	0.67152	0.784927
Abl2	405.821	-0.0887812	0.197885	-0.44865	0.653684	0.771464
Ablim1	5161.53	3.27402	0.139427	23.4819	6.24133e-122	1.15285e-118
Ablim2	1770.8	-0.518757	0.173974	-2.9818	0.00286557	0.00981107
Ablim3	1034.87	-0.253571	0.176421	-1.4373	0.150631	0.268924
Abo	0	NA	NA	NA	NA	NA
Abp1	1.12501	0.40594	0.412331	0.984502	0.324869	NA
Abr	585.44	0.598146	0.182061	3.28542	0.00101832	0.00397561
Abra	6753.39	0.625576	0.134613	4.64722	3.36431e-06	2.26489e-05
Abracl	48.1916	1.82013	0.436337	4.17139	3.02742e-05	0.000167992
Abt1	278.232	0.0161572	0.222236	0.0727032	0.942042	0.968351
Abtb1	872.503	-0.501848	0.200436	-2.50378	0.0122874	0.0343689
Abtb2	480.461	-1.13883	0.197009	-5.7806	7.44365e-09	7.75158e-08
Acaa1a	1382.01	-0.299694	0.165511	-1.81072	0.0701845	0.147716
Acaa1b	2.51103	0.371267	0.5261	0.705696	0.480377	NA
Acaa2	3642.65	-1.39528	0.144668	-9.64475	5.1737e-22	2.5655e-20
Acaca	335.81	0.0408866	0.207869	0.196694	0.844067	0.906741
Acacb	9180.94	-1.10218	0.140975	-7.81821	5.35782e-15	1.28736e-13
Acad10	158.582	-0.405168	0.288588	-1.40397	0.160329	0.282046
Acad11	1309.78	-0.904023	0.155601	-5.80989	6.25154e-09	6.5985e-08
Acad12	666.144	-0.509747	0.181135	-2.81419	0.00489009	0.0155634
Acad8	1141.55	0.0327073	0.161557	0.202451	0.839564	0.903718
Acad9	839.587	-0.57618	0.15981	-3.6054	0.000311674	0.00137528
Acadl	5706.39	-1.17565	0.134357	-8.75022	2.12938e-18	7.54577e-17
Acadm	5587.29	-1.51914	0.127465	-11.9181	9.52503e-33	1.0663e-30
Acads	1960.02	-0.901697	0.155453	-5.80043	6.61446e-09	6.94701e-08
Acadsb	1574.78	-0.902992	0.16184	-5.57953	2.41174e-08	2.30222e-07
Acadvl	7937.93	-1.20039	0.140693	-8.53194	1.43912e-17	4.72574e-16
Acan	30.4738	3.44494	0.572702	6.01525	1.79609e-09	2.08164e-08
Acap1	18.934	0.734364	0.564054	1.30194	0.192937	0.324756
Acap2	368.077	1.00654	0.205119	4.90713	9.24189e-07	6.86268e-06
Acap3	685.998	0.314568	0.168098	1.87134	0.0612982	0.132524
Acat1	4122.59	-1.27587	0.134582	-9.48024	2.53692e-21	1.17887e-19
Acat2	123.788	-0.0898447	0.295629	-0.303911	0.761196	0.84892
Acat3	0.71941	0.223314	0.322069	0.693374	0.488075	NA
Acbd3	371.679	0.274897	0.204231	1.34601	0.178299	0.305901
Acbd4	642.776	0.211617	0.201787	1.04872	0.294308	0.445138
Acbd5	518.538	-0.180251	0.200829	-0.897537	0.369433	0.522986
Acbd6	905.456	-0.92564	0.180217	-5.13625	2.80278e-07	2.27689e-06
Acbd7	3.59824	-0.256147	0.588651	-0.435142	0.663459	0.779088
Accs	72.2961	0.237798	0.361295	0.658184	0.51042	0.653594
Accsl	0.215134	0.0681188	0.286828	0.23749	0.812276	NA
Acd	215.832	0.0921674	0.250669	0.367686	0.713107	0.815982
Ace	3974.72	1.00513	0.132536	7.58384	3.35464e-14	7.32223e-13
Ace2	13.7216	-0.375511	0.590187	-0.636259	0.524608	0.667079
Ace3	0.95771	0.15539	0.383499	0.405191	0.685337	NA
Acer1	0	NA	NA	NA	NA	NA
Acer2	88.3466	0.186171	0.365367	0.509546	0.61037	0.736641
Acer3	56.8803	1.16128	0.402152	2.88765	0.00388125	0.0127964
Ache	1488.86	-0.348678	0.187735	-1.85729	0.0632693	0.13597
Acin1	2248.11	-0.0228627	0.137518	-0.166252	0.867959	0.921396
Acly	786.945	0.661759	0.165782	3.99176	6.5586e-05	0.000338277
Acmsd	0.694741	0.255583	0.343448	0.744167	0.456775	NA
Acn9	103.748	-0.905847	0.315745	-2.86892	0.00411873	0.0134621
Acnat1	0	NA	NA	NA	NA	NA
Acnat2	0	NA	NA	NA	NA	NA
Aco1	690.367	-0.0576654	0.168551	-0.342123	0.732258	0.829467
Aco2	46189.2	-0.931057	0.119029	-7.82211	5.1947e-15	1.2502e-13
Acot1	14.5963	-1.21956	0.584722	-2.08572	0.0370043	0.0872109
Acot10	1.00188	-0.03757	0.433144	-0.0867379	0.93088	NA
Acot11	317.575	-0.760395	0.223837	-3.39709	0.00068106	0.00277093
Acot12	0.479607	0.149626	0.288142	0.51928	0.603566	NA
Acot13	1005.09	-1.12958	0.171562	-6.58408	4.5771e-11	6.65053e-10
Acot2	515.117	-1.70452	0.239672	-7.11191	1.14451e-12	2.06753e-11
Acot3	0	NA	NA	NA	NA	NA
Acot4	2.94326	0.797618	0.558073	1.42924	0.152936	NA
Acot5	0	NA	NA	NA	NA	NA
Acot6	68.4853	-0.201795	0.370823	-0.544183	0.586316	0.716921
[truncated: 21,422 more rows]
